# Supplementary material for: Identifying circulating protein targets for common factors underlying schizophrenia, depression, and bipolar disorder
Source: medRxiv. 2026 Jun 2:2026.06.01.26354643. Preprint. [Version 1] doi: 10.64898/2026.06.01.26354643 (PMC13252491; doi:10.64898/2026.06.01.26354643)
Supplement: Supplement 3 [file media-5.xlsx]

## Sheet: Sheet1
Supplementary Table 4. Gene expression enrichment scores based on GTEx.
gene symbol	ensembl ID	tissue	z-score
SEMA3G	ENSG00000010319	Adipose - Subcutaneous	20.1578
SEMA3G	ENSG00000010319	Muscle - Skeletal	2.11426
SEMA3G	ENSG00000010319	Artery - Tibial	-0.32531
SEMA3G	ENSG00000010319	Artery - Coronary	0.654952
SEMA3G	ENSG00000010319	Heart - Atrial Appendage	1.17193
SEMA3G	ENSG00000010319	Adipose - Visceral (Omentum)	13.0445
SEMA3G	ENSG00000010319	Uterus	0.148378
SEMA3G	ENSG00000010319	Vagina	-0.00891794
SEMA3G	ENSG00000010319	Breast - Mammary Tissue	11.8482
SEMA3G	ENSG00000010319	Skin - Not Sun Exposed (Suprapubic)	0.80849
SEMA3G	ENSG00000010319	Minor Salivary Gland	-0.396649
SEMA3G	ENSG00000010319	Brain - Cortex	-0.0888768
SEMA3G	ENSG00000010319	Adrenal Gland	-0.903061
SEMA3G	ENSG00000010319	Thyroid	0.215606
SEMA3G	ENSG00000010319	Lung	2.79437
SEMA3G	ENSG00000010319	Spleen	0.13798
SEMA3G	ENSG00000010319	Pancreas	-0.69403
SEMA3G	ENSG00000010319	Esophagus - Muscularis	1.00707
SEMA3G	ENSG00000010319	Esophagus - Mucosa	-0.532859
SEMA3G	ENSG00000010319	Esophagus - Gastroesophageal Junction	1.23143
SEMA3G	ENSG00000010319	Stomach	-0.195387
SEMA3G	ENSG00000010319	Colon - Sigmoid	-0.130277
SEMA3G	ENSG00000010319	Small Intestine - Terminal Ileum	0.084612
SEMA3G	ENSG00000010319	Colon - Transverse	-0.25482
SEMA3G	ENSG00000010319	Prostate	-0.591191
SEMA3G	ENSG00000010319	Testis	-1.17441
SEMA3G	ENSG00000010319	Nerve - Tibial	2.22828
SEMA3G	ENSG00000010319	Skin - Sun Exposed (Lower leg)	1.23954
SEMA3G	ENSG00000010319	Heart - Left Ventricle	3.13422
SEMA3G	ENSG00000010319	Brain - Cerebellum	3.58786
SEMA3G	ENSG00000010319	Cells - Cultured fibroblasts	-1.31913
SEMA3G	ENSG00000010319	Whole Blood	-1.24431
SEMA3G	ENSG00000010319	Artery - Aorta	-0.478708
SEMA3G	ENSG00000010319	Cells - EBV-transformed lymphocytes	-1.3422
SEMA3G	ENSG00000010319	Pituitary	-1.19488
SEMA3G	ENSG00000010319	Brain - Frontal Cortex (BA9)	-0.302543
SEMA3G	ENSG00000010319	Brain - Caudate (basal ganglia)	0.0730154
SEMA3G	ENSG00000010319	Brain - Nucleus accumbens (basal ganglia)	-0.135589
SEMA3G	ENSG00000010319	Brain - Putamen (basal ganglia)	0.494883
SEMA3G	ENSG00000010319	Brain - Hypothalamus	-0.221271
SEMA3G	ENSG00000010319	Brain - Spinal cord (cervical c-1)	0.00891794
SEMA3G	ENSG00000010319	Brain - Hippocampus	0.0622313
SEMA3G	ENSG00000010319	Brain - Anterior cingulate cortex (BA24)	-0.090681
SEMA3G	ENSG00000010319	Ovary	-0.747642
SEMA3G	ENSG00000010319	Brain - Cerebellar Hemisphere	3.30481
SEMA3G	ENSG00000010319	Liver	-1.05094
SEMA3G	ENSG00000010319	Brain - Substantia nigra	0.832292
SEMA3G	ENSG00000010319	Kidney - Cortex	2.57055
SEMA3G	ENSG00000010319	Brain - Amygdala	-0.0943113
SEMA3G	ENSG00000010319	Cervix - Ectocervix	-0.0769411
SEMA3G	ENSG00000010319	Fallopian Tube	-0.0737415
SEMA3G	ENSG00000010319	Cervix - Endocervix	-0.314142
SEMA3G	ENSG00000010319	Bladder	0.743026
SEMA3G	ENSG00000010319	Kidney - Medulla	2.08635
VSIG2	ENSG00000019102	Adipose - Subcutaneous	0.408263
VSIG2	ENSG00000019102	Muscle - Skeletal	0.0339808
VSIG2	ENSG00000019102	Artery - Tibial	1.85346
VSIG2	ENSG00000019102	Artery - Coronary	1.54294
VSIG2	ENSG00000019102	Heart - Atrial Appendage	0.719339
VSIG2	ENSG00000019102	Adipose - Visceral (Omentum)	2.52651
VSIG2	ENSG00000019102	Uterus	0.51809
VSIG2	ENSG00000019102	Vagina	1.58517
VSIG2	ENSG00000019102	Breast - Mammary Tissue	1.5609
VSIG2	ENSG00000019102	Skin - Not Sun Exposed (Suprapubic)	-0.459369
VSIG2	ENSG00000019102	Minor Salivary Gland	10.1044
VSIG2	ENSG00000019102	Brain - Cortex	0.0254289
VSIG2	ENSG00000019102	Adrenal Gland	-0.685043
VSIG2	ENSG00000019102	Thyroid	18.7892
VSIG2	ENSG00000019102	Lung	12.2616
VSIG2	ENSG00000019102	Spleen	-0.240086
VSIG2	ENSG00000019102	Pancreas	-0.437798
VSIG2	ENSG00000019102	Esophagus - Muscularis	-0.211025
VSIG2	ENSG00000019102	Esophagus - Mucosa	8.34098
VSIG2	ENSG00000019102	Esophagus - Gastroesophageal Junction	-0.1467
VSIG2	ENSG00000019102	Stomach	182.355
VSIG2	ENSG00000019102	Colon - Sigmoid	-0.240911
VSIG2	ENSG00000019102	Small Intestine - Terminal Ileum	-0.670703
VSIG2	ENSG00000019102	Colon - Transverse	26.596
VSIG2	ENSG00000019102	Prostate	10.7027
VSIG2	ENSG00000019102	Testis	-0.84776
VSIG2	ENSG00000019102	Nerve - Tibial	-0.446963
VSIG2	ENSG00000019102	Skin - Sun Exposed (Lower leg)	-0.457158
VSIG2	ENSG00000019102	Heart - Left Ventricle	1.96235
VSIG2	ENSG00000019102	Brain - Cerebellum	-0.83292
VSIG2	ENSG00000019102	Cells - Cultured fibroblasts	-0.676502
VSIG2	ENSG00000019102	Whole Blood	3.66539
VSIG2	ENSG00000019102	Artery - Aorta	0.387638
VSIG2	ENSG00000019102	Cells - EBV-transformed lymphocytes	-0.672479
VSIG2	ENSG00000019102	Pituitary	-0.456927
VSIG2	ENSG00000019102	Brain - Frontal Cortex (BA9)	-0.219348
VSIG2	ENSG00000019102	Brain - Caudate (basal ganglia)	-0.390927
VSIG2	ENSG00000019102	Brain - Nucleus accumbens (basal ganglia)	-0.634229
VSIG2	ENSG00000019102	Brain - Putamen (basal ganglia)	-0.0254289
VSIG2	ENSG00000019102	Brain - Hypothalamus	-0.763936
VSIG2	ENSG00000019102	Brain - Spinal cord (cervical c-1)	-0.626742
VSIG2	ENSG00000019102	Brain - Hippocampus	-0.582642
VSIG2	ENSG00000019102	Brain - Anterior cingulate cortex (BA24)	-0.5579
VSIG2	ENSG00000019102	Ovary	-0.621285
VSIG2	ENSG00000019102	Brain - Cerebellar Hemisphere	-0.968901
VSIG2	ENSG00000019102	Liver	0.448759
VSIG2	ENSG00000019102	Brain - Substantia nigra	-0.569663
VSIG2	ENSG00000019102	Kidney - Cortex	1.89696
VSIG2	ENSG00000019102	Brain - Amygdala	-0.702364
VSIG2	ENSG00000019102	Cervix - Ectocervix	0.511619
VSIG2	ENSG00000019102	Fallopian Tube	1.12195
VSIG2	ENSG00000019102	Cervix - Endocervix	1.08346
VSIG2	ENSG00000019102	Bladder	6.0291
VSIG2	ENSG00000019102	Kidney - Medulla	1.57591
MRE11A	ENSG00000020922	Adipose - Subcutaneous	1.46224
MRE11A	ENSG00000020922	Muscle - Skeletal	0.799709
MRE11A	ENSG00000020922	Artery - Tibial	0.966652
MRE11A	ENSG00000020922	Artery - Coronary	0.257765
MRE11A	ENSG00000020922	Heart - Atrial Appendage	-0.478056
MRE11A	ENSG00000020922	Adipose - Visceral (Omentum)	0.360308
MRE11A	ENSG00000020922	Uterus	1.29758
MRE11A	ENSG00000020922	Vagina	0.225893
MRE11A	ENSG00000020922	Breast - Mammary Tissue	0.697702
MRE11A	ENSG00000020922	Skin - Not Sun Exposed (Suprapubic)	1.26243
MRE11A	ENSG00000020922	Minor Salivary Gland	-0.00799066
MRE11A	ENSG00000020922	Brain - Cortex	-1.50405
MRE11A	ENSG00000020922	Adrenal Gland	-0.0258238
MRE11A	ENSG00000020922	Thyroid	-0.247661
MRE11A	ENSG00000020922	Lung	-0.325632
MRE11A	ENSG00000020922	Spleen	0.561167
MRE11A	ENSG00000020922	Pancreas	0.46766
MRE11A	ENSG00000020922	Esophagus - Muscularis	0.414768
MRE11A	ENSG00000020922	Esophagus - Mucosa	0.222508
MRE11A	ENSG00000020922	Esophagus - Gastroesophageal Junction	0.36084
MRE11A	ENSG00000020922	Stomach	-0.158418
MRE11A	ENSG00000020922	Colon - Sigmoid	0.43494
MRE11A	ENSG00000020922	Small Intestine - Terminal Ileum	-0.257271
MRE11A	ENSG00000020922	Colon - Transverse	-0.381854
MRE11A	ENSG00000020922	Prostate	-0.273355
MRE11A	ENSG00000020922	Testis	-1.42567
MRE11A	ENSG00000020922	Nerve - Tibial	0.595022
MRE11A	ENSG00000020922	Skin - Sun Exposed (Lower leg)	1.22544
MRE11A	ENSG00000020922	Heart - Left Ventricle	-0.361069
MRE11A	ENSG00000020922	Brain - Cerebellum	-0.471021
MRE11A	ENSG00000020922	Cells - Cultured fibroblasts	4.65542
MRE11A	ENSG00000020922	Whole Blood	1.64337
MRE11A	ENSG00000020922	Artery - Aorta	0.218758
MRE11A	ENSG00000020922	Cells - EBV-transformed lymphocytes	14.0071
MRE11A	ENSG00000020922	Pituitary	-1.47073
MRE11A	ENSG00000020922	Brain - Frontal Cortex (BA9)	-1.37738
MRE11A	ENSG00000020922	Brain - Caudate (basal ganglia)	-1.22968
MRE11A	ENSG00000020922	Brain - Nucleus accumbens (basal ganglia)	-1.1669
MRE11A	ENSG00000020922	Brain - Putamen (basal ganglia)	-1.23963
MRE11A	ENSG00000020922	Brain - Hypothalamus	-1.32606
MRE11A	ENSG00000020922	Brain - Spinal cord (cervical c-1)	-0.651279
MRE11A	ENSG00000020922	Brain - Hippocampus	-1.05215
MRE11A	ENSG00000020922	Brain - Anterior cingulate cortex (BA24)	-1.38495
MRE11A	ENSG00000020922	Ovary	1.3776
MRE11A	ENSG00000020922	Brain - Cerebellar Hemisphere	0.00799066
MRE11A	ENSG00000020922	Liver	-0.337458
MRE11A	ENSG00000020922	Brain - Substantia nigra	-1.12663
MRE11A	ENSG00000020922	Kidney - Cortex	-0.966419
MRE11A	ENSG00000020922	Brain - Amygdala	-1.22888
MRE11A	ENSG00000020922	Cervix - Ectocervix	1.19069
MRE11A	ENSG00000020922	Fallopian Tube	0.32734
MRE11A	ENSG00000020922	Cervix - Endocervix	0.971722
MRE11A	ENSG00000020922	Bladder	0.56663
MRE11A	ENSG00000020922	Kidney - Medulla	-0.873708
BTN3A1	ENSG00000026950	Adipose - Subcutaneous	0.716424
BTN3A1	ENSG00000026950	Muscle - Skeletal	-1.07296
BTN3A1	ENSG00000026950	Artery - Tibial	-0.573768
BTN3A1	ENSG00000026950	Artery - Coronary	0.261834
BTN3A1	ENSG00000026950	Heart - Atrial Appendage	-0.602425
BTN3A1	ENSG00000026950	Adipose - Visceral (Omentum)	1.15838
BTN3A1	ENSG00000026950	Uterus	1.89577
BTN3A1	ENSG00000026950	Vagina	0.596815
BTN3A1	ENSG00000026950	Breast - Mammary Tissue	0.519885
BTN3A1	ENSG00000026950	Skin - Not Sun Exposed (Suprapubic)	0.387355
BTN3A1	ENSG00000026950	Minor Salivary Gland	-0.143736
BTN3A1	ENSG00000026950	Brain - Cortex	-1.5252
BTN3A1	ENSG00000026950	Adrenal Gland	3.06026
BTN3A1	ENSG00000026950	Thyroid	-0.469801
BTN3A1	ENSG00000026950	Lung	2.6516
BTN3A1	ENSG00000026950	Spleen	10.767
BTN3A1	ENSG00000026950	Pancreas	0.367409
BTN3A1	ENSG00000026950	Esophagus - Muscularis	-0.579462
BTN3A1	ENSG00000026950	Esophagus - Mucosa	-0.348243
BTN3A1	ENSG00000026950	Esophagus - Gastroesophageal Junction	-0.379409
BTN3A1	ENSG00000026950	Stomach	0.117296
BTN3A1	ENSG00000026950	Colon - Sigmoid	-0.105347
BTN3A1	ENSG00000026950	Small Intestine - Terminal Ileum	2.7917
BTN3A1	ENSG00000026950	Colon - Transverse	0.632558
BTN3A1	ENSG00000026950	Prostate	0.561609
BTN3A1	ENSG00000026950	Testis	-1.9769
BTN3A1	ENSG00000026950	Nerve - Tibial	-0.177458
BTN3A1	ENSG00000026950	Skin - Sun Exposed (Lower leg)	-0.392607
BTN3A1	ENSG00000026950	Heart - Left Ventricle	-0.0635124
BTN3A1	ENSG00000026950	Brain - Cerebellum	0.111839
BTN3A1	ENSG00000026950	Cells - Cultured fibroblasts	2.96474
BTN3A1	ENSG00000026950	Whole Blood	25.8074
BTN3A1	ENSG00000026950	Artery - Aorta	-0.269577
BTN3A1	ENSG00000026950	Cells - EBV-transformed lymphocytes	14.9047
BTN3A1	ENSG00000026950	Pituitary	-0.00587504
BTN3A1	ENSG00000026950	Brain - Frontal Cortex (BA9)	-1.62163
BTN3A1	ENSG00000026950	Brain - Caudate (basal ganglia)	-1.40437
BTN3A1	ENSG00000026950	Brain - Nucleus accumbens (basal ganglia)	-1.46859
BTN3A1	ENSG00000026950	Brain - Putamen (basal ganglia)	-1.36321
BTN3A1	ENSG00000026950	Brain - Hypothalamus	-1.2218
BTN3A1	ENSG00000026950	Brain - Spinal cord (cervical c-1)	-0.538359
BTN3A1	ENSG00000026950	Brain - Hippocampus	-1.33251
BTN3A1	ENSG00000026950	Brain - Anterior cingulate cortex (BA24)	-1.4347
BTN3A1	ENSG00000026950	Ovary	1.87867
BTN3A1	ENSG00000026950	Brain - Cerebellar Hemisphere	0.00587504
BTN3A1	ENSG00000026950	Liver	1.49569
BTN3A1	ENSG00000026950	Brain - Substantia nigra	-0.844998
BTN3A1	ENSG00000026950	Kidney - Cortex	0.0409445
BTN3A1	ENSG00000026950	Brain - Amygdala	-1.25101
BTN3A1	ENSG00000026950	Cervix - Ectocervix	2.41536
BTN3A1	ENSG00000026950	Fallopian Tube	1.02558
BTN3A1	ENSG00000026950	Cervix - Endocervix	1.97607
BTN3A1	ENSG00000026950	Bladder	0.232892
BTN3A1	ENSG00000026950	Kidney - Medulla	-0.587562
LIMA1	ENSG00000050405	Adipose - Subcutaneous	3.46011
LIMA1	ENSG00000050405	Muscle - Skeletal	-0.0920176
LIMA1	ENSG00000050405	Artery - Tibial	1.31906
LIMA1	ENSG00000050405	Artery - Coronary	1.19994
LIMA1	ENSG00000050405	Heart - Atrial Appendage	-0.203016
LIMA1	ENSG00000050405	Adipose - Visceral (Omentum)	2.14331
LIMA1	ENSG00000050405	Uterus	0.986272
LIMA1	ENSG00000050405	Vagina	0.211739
LIMA1	ENSG00000050405	Breast - Mammary Tissue	1.53351
LIMA1	ENSG00000050405	Skin - Not Sun Exposed (Suprapubic)	-0.00517679
LIMA1	ENSG00000050405	Minor Salivary Gland	-0.00802184
LIMA1	ENSG00000050405	Brain - Cortex	-0.920961
LIMA1	ENSG00000050405	Adrenal Gland	0.630281
LIMA1	ENSG00000050405	Thyroid	-0.302665
LIMA1	ENSG00000050405	Lung	0.426777
LIMA1	ENSG00000050405	Spleen	-0.406323
LIMA1	ENSG00000050405	Pancreas	-0.270517
LIMA1	ENSG00000050405	Esophagus - Muscularis	0.130094
LIMA1	ENSG00000050405	Esophagus - Mucosa	-0.050925
LIMA1	ENSG00000050405	Esophagus - Gastroesophageal Junction	0.423883
LIMA1	ENSG00000050405	Stomach	0.00517679
LIMA1	ENSG00000050405	Colon - Sigmoid	0.154385
LIMA1	ENSG00000050405	Small Intestine - Terminal Ileum	0.128545
LIMA1	ENSG00000050405	Colon - Transverse	0.564045
LIMA1	ENSG00000050405	Prostate	-0.0993131
LIMA1	ENSG00000050405	Testis	-0.912634
LIMA1	ENSG00000050405	Nerve - Tibial	0.725314
LIMA1	ENSG00000050405	Skin - Sun Exposed (Lower leg)	0.0109944
LIMA1	ENSG00000050405	Heart - Left Ventricle	-0.393703
LIMA1	ENSG00000050405	Brain - Cerebellum	1.24503
LIMA1	ENSG00000050405	Cells - Cultured fibroblasts	8.49047
LIMA1	ENSG00000050405	Whole Blood	-0.985594
LIMA1	ENSG00000050405	Artery - Aorta	1.44184
LIMA1	ENSG00000050405	Cells - EBV-transformed lymphocytes	1.30984
LIMA1	ENSG00000050405	Pituitary	-0.66508
LIMA1	ENSG00000050405	Brain - Frontal Cortex (BA9)	-0.935148
LIMA1	ENSG00000050405	Brain - Caudate (basal ganglia)	-0.86781
LIMA1	ENSG00000050405	Brain - Nucleus accumbens (basal ganglia)	-0.900492
LIMA1	ENSG00000050405	Brain - Putamen (basal ganglia)	-0.833909
LIMA1	ENSG00000050405	Brain - Hypothalamus	-0.887444
LIMA1	ENSG00000050405	Brain - Spinal cord (cervical c-1)	-0.516473
LIMA1	ENSG00000050405	Brain - Hippocampus	-0.802036
LIMA1	ENSG00000050405	Brain - Anterior cingulate cortex (BA24)	-0.881234
LIMA1	ENSG00000050405	Ovary	0.157866
LIMA1	ENSG00000050405	Brain - Cerebellar Hemisphere	1.64026
LIMA1	ENSG00000050405	Liver	-0.683902
LIMA1	ENSG00000050405	Brain - Substantia nigra	-0.758586
LIMA1	ENSG00000050405	Kidney - Cortex	-0.218051
LIMA1	ENSG00000050405	Brain - Amygdala	-0.795768
LIMA1	ENSG00000050405	Cervix - Ectocervix	0.891176
LIMA1	ENSG00000050405	Fallopian Tube	0.380967
LIMA1	ENSG00000050405	Cervix - Endocervix	0.432349
LIMA1	ENSG00000050405	Bladder	0.810352
LIMA1	ENSG00000050405	Kidney - Medulla	-0.0442977
ITIH4	ENSG00000055955	Adipose - Subcutaneous	0.572201
ITIH4	ENSG00000055955	Muscle - Skeletal	22.5474
ITIH4	ENSG00000055955	Artery - Tibial	20.1504
ITIH4	ENSG00000055955	Artery - Coronary	16.3165
ITIH4	ENSG00000055955	Heart - Atrial Appendage	-0.112559
ITIH4	ENSG00000055955	Adipose - Visceral (Omentum)	-0.109823
ITIH4	ENSG00000055955	Uterus	0.22145
ITIH4	ENSG00000055955	Vagina	-0.11286
ITIH4	ENSG00000055955	Breast - Mammary Tissue	-0.0764594
ITIH4	ENSG00000055955	Skin - Not Sun Exposed (Suprapubic)	-0.493565
ITIH4	ENSG00000055955	Minor Salivary Gland	-0.611861
ITIH4	ENSG00000055955	Brain - Cortex	-0.335839
ITIH4	ENSG00000055955	Adrenal Gland	4.89658
ITIH4	ENSG00000055955	Thyroid	0.854536
ITIH4	ENSG00000055955	Lung	0.8467
ITIH4	ENSG00000055955	Spleen	2.05233
ITIH4	ENSG00000055955	Pancreas	10.3262
ITIH4	ENSG00000055955	Esophagus - Muscularis	0.686342
ITIH4	ENSG00000055955	Esophagus - Mucosa	-0.66599
ITIH4	ENSG00000055955	Esophagus - Gastroesophageal Junction	0.753635
ITIH4	ENSG00000055955	Stomach	0.302
ITIH4	ENSG00000055955	Colon - Sigmoid	0.672114
ITIH4	ENSG00000055955	Small Intestine - Terminal Ileum	-0.0145176
ITIH4	ENSG00000055955	Colon - Transverse	-0.445449
ITIH4	ENSG00000055955	Prostate	0.311141
ITIH4	ENSG00000055955	Testis	-0.783616
ITIH4	ENSG00000055955	Nerve - Tibial	0.676867
ITIH4	ENSG00000055955	Skin - Sun Exposed (Lower leg)	-0.362256
ITIH4	ENSG00000055955	Heart - Left Ventricle	0.0145176
ITIH4	ENSG00000055955	Brain - Cerebellum	-0.0238102
ITIH4	ENSG00000055955	Cells - Cultured fibroblasts	-1.23156
ITIH4	ENSG00000055955	Whole Blood	7.90433
ITIH4	ENSG00000055955	Artery - Aorta	5.92699
ITIH4	ENSG00000055955	Cells - EBV-transformed lymphocytes	0.170054
ITIH4	ENSG00000055955	Pituitary	0.0274247
ITIH4	ENSG00000055955	Brain - Frontal Cortex (BA9)	-0.777394
ITIH4	ENSG00000055955	Brain - Caudate (basal ganglia)	-0.658143
ITIH4	ENSG00000055955	Brain - Nucleus accumbens (basal ganglia)	-0.745211
ITIH4	ENSG00000055955	Brain - Putamen (basal ganglia)	-0.614163
ITIH4	ENSG00000055955	Brain - Hypothalamus	-0.91976
ITIH4	ENSG00000055955	Brain - Spinal cord (cervical c-1)	-0.878883
ITIH4	ENSG00000055955	Brain - Hippocampus	-0.850478
ITIH4	ENSG00000055955	Brain - Anterior cingulate cortex (BA24)	-0.787092
ITIH4	ENSG00000055955	Ovary	-0.348144
ITIH4	ENSG00000055955	Brain - Cerebellar Hemisphere	-0.290792
ITIH4	ENSG00000055955	Liver	745.859
ITIH4	ENSG00000055955	Brain - Substantia nigra	-0.754466
ITIH4	ENSG00000055955	Kidney - Cortex	0.204891
ITIH4	ENSG00000055955	Brain - Amygdala	-0.83641
ITIH4	ENSG00000055955	Cervix - Ectocervix	0.873144
ITIH4	ENSG00000055955	Fallopian Tube	0.723689
ITIH4	ENSG00000055955	Cervix - Endocervix	0.649699
ITIH4	ENSG00000055955	Bladder	1.28618
ITIH4	ENSG00000055955	Kidney - Medulla	-0.48532
TIE1	ENSG00000066056	Adipose - Subcutaneous	6.55976
TIE1	ENSG00000066056	Muscle - Skeletal	2.56971
TIE1	ENSG00000066056	Artery - Tibial	0.632337
TIE1	ENSG00000066056	Artery - Coronary	1.65508
TIE1	ENSG00000066056	Heart - Atrial Appendage	2.31908
TIE1	ENSG00000066056	Adipose - Visceral (Omentum)	6.98599
TIE1	ENSG00000066056	Uterus	3.08971
TIE1	ENSG00000066056	Vagina	0.333687
TIE1	ENSG00000066056	Breast - Mammary Tissue	4.77648
TIE1	ENSG00000066056	Skin - Not Sun Exposed (Suprapubic)	-0.294721
TIE1	ENSG00000066056	Minor Salivary Gland	-0.313929
TIE1	ENSG00000066056	Brain - Cortex	-0.155508
TIE1	ENSG00000066056	Adrenal Gland	0.533926
TIE1	ENSG00000066056	Thyroid	2.28023
TIE1	ENSG00000066056	Lung	3.58458
TIE1	ENSG00000066056	Spleen	1.63586
TIE1	ENSG00000066056	Pancreas	-0.675989
TIE1	ENSG00000066056	Esophagus - Muscularis	1.7654
TIE1	ENSG00000066056	Esophagus - Mucosa	-0.280402
TIE1	ENSG00000066056	Esophagus - Gastroesophageal Junction	1.62102
TIE1	ENSG00000066056	Stomach	-0.0175984
TIE1	ENSG00000066056	Colon - Sigmoid	0.570697
TIE1	ENSG00000066056	Small Intestine - Terminal Ileum	-0.125188
TIE1	ENSG00000066056	Colon - Transverse	-0.180317
TIE1	ENSG00000066056	Prostate	0.0384256
TIE1	ENSG00000066056	Testis	-0.999373
TIE1	ENSG00000066056	Nerve - Tibial	1.66581
TIE1	ENSG00000066056	Skin - Sun Exposed (Lower leg)	-0.126011
TIE1	ENSG00000066056	Heart - Left Ventricle	4.35945
TIE1	ENSG00000066056	Brain - Cerebellum	-0.777783
TIE1	ENSG00000066056	Cells - Cultured fibroblasts	-1.22952
TIE1	ENSG00000066056	Whole Blood	-1.07561
TIE1	ENSG00000066056	Artery - Aorta	0.0595809
TIE1	ENSG00000066056	Cells - EBV-transformed lymphocytes	-0.952182
TIE1	ENSG00000066056	Pituitary	-0.375767
TIE1	ENSG00000066056	Brain - Frontal Cortex (BA9)	-0.465762
TIE1	ENSG00000066056	Brain - Caudate (basal ganglia)	-0.40042
TIE1	ENSG00000066056	Brain - Nucleus accumbens (basal ganglia)	-0.672993
TIE1	ENSG00000066056	Brain - Putamen (basal ganglia)	-0.176251
TIE1	ENSG00000066056	Brain - Hypothalamus	-0.576037
TIE1	ENSG00000066056	Brain - Spinal cord (cervical c-1)	-0.177198
TIE1	ENSG00000066056	Brain - Hippocampus	-0.30008
TIE1	ENSG00000066056	Brain - Anterior cingulate cortex (BA24)	-0.600463
TIE1	ENSG00000066056	Ovary	-0.0921452
TIE1	ENSG00000066056	Brain - Cerebellar Hemisphere	-0.92469
TIE1	ENSG00000066056	Liver	-0.165595
TIE1	ENSG00000066056	Brain - Substantia nigra	0.0175984
TIE1	ENSG00000066056	Kidney - Cortex	0.830414
TIE1	ENSG00000066056	Brain - Amygdala	-0.554186
TIE1	ENSG00000066056	Cervix - Ectocervix	1.04561
TIE1	ENSG00000066056	Fallopian Tube	1.06259
TIE1	ENSG00000066056	Cervix - Endocervix	1.07884
TIE1	ENSG00000066056	Bladder	0.967027
TIE1	ENSG00000066056	Kidney - Medulla	1.14992
ST13	ENSG00000100380	Adipose - Subcutaneous	1.42129
ST13	ENSG00000100380	Muscle - Skeletal	8.11605
ST13	ENSG00000100380	Artery - Tibial	3.4862
ST13	ENSG00000100380	Artery - Coronary	0.70087
ST13	ENSG00000100380	Heart - Atrial Appendage	-0.0544798
ST13	ENSG00000100380	Adipose - Visceral (Omentum)	1.16863
ST13	ENSG00000100380	Uterus	2.18581
ST13	ENSG00000100380	Vagina	-0.0581609
ST13	ENSG00000100380	Breast - Mammary Tissue	0.535404
ST13	ENSG00000100380	Skin - Not Sun Exposed (Suprapubic)	-0.182765
ST13	ENSG00000100380	Minor Salivary Gland	-0.504298
ST13	ENSG00000100380	Brain - Cortex	-0.852278
ST13	ENSG00000100380	Adrenal Gland	2.15877
ST13	ENSG00000100380	Thyroid	-0.548584
ST13	ENSG00000100380	Lung	-0.826447
ST13	ENSG00000100380	Spleen	-1.30258
ST13	ENSG00000100380	Pancreas	0.118319
ST13	ENSG00000100380	Esophagus - Muscularis	0.857751
ST13	ENSG00000100380	Esophagus - Mucosa	-0.263847
ST13	ENSG00000100380	Esophagus - Gastroesophageal Junction	0.873267
ST13	ENSG00000100380	Stomach	0.0544798
ST13	ENSG00000100380	Colon - Sigmoid	1.25541
ST13	ENSG00000100380	Small Intestine - Terminal Ileum	-1.09436
ST13	ENSG00000100380	Colon - Transverse	-0.516676
ST13	ENSG00000100380	Prostate	-0.506487
ST13	ENSG00000100380	Testis	-1.47818
ST13	ENSG00000100380	Nerve - Tibial	-0.20694
ST13	ENSG00000100380	Skin - Sun Exposed (Lower leg)	-0.235238
ST13	ENSG00000100380	Heart - Left Ventricle	0.648111
ST13	ENSG00000100380	Brain - Cerebellum	-0.835083
ST13	ENSG00000100380	Cells - Cultured fibroblasts	5.18991
ST13	ENSG00000100380	Whole Blood	1.7529
ST13	ENSG00000100380	Artery - Aorta	1.13774
ST13	ENSG00000100380	Cells - EBV-transformed lymphocytes	7.22141
ST13	ENSG00000100380	Pituitary	-0.77802
ST13	ENSG00000100380	Brain - Frontal Cortex (BA9)	-0.374304
ST13	ENSG00000100380	Brain - Caudate (basal ganglia)	-0.621119
ST13	ENSG00000100380	Brain - Nucleus accumbens (basal ganglia)	-0.593745
ST13	ENSG00000100380	Brain - Putamen (basal ganglia)	-0.557212
ST13	ENSG00000100380	Brain - Hypothalamus	-0.396572
ST13	ENSG00000100380	Brain - Spinal cord (cervical c-1)	1.55641
ST13	ENSG00000100380	Brain - Hippocampus	-0.399254
ST13	ENSG00000100380	Brain - Anterior cingulate cortex (BA24)	-0.349348
ST13	ENSG00000100380	Ovary	6.83309
ST13	ENSG00000100380	Brain - Cerebellar Hemisphere	-0.162003
ST13	ENSG00000100380	Liver	1.32518
ST13	ENSG00000100380	Brain - Substantia nigra	0.558338
ST13	ENSG00000100380	Kidney - Cortex	0.26113
ST13	ENSG00000100380	Brain - Amygdala	-0.136168
ST13	ENSG00000100380	Cervix - Ectocervix	1.81579
ST13	ENSG00000100380	Fallopian Tube	0.632684
ST13	ENSG00000100380	Cervix - Endocervix	1.35755
ST13	ENSG00000100380	Bladder	0.934506
ST13	ENSG00000100380	Kidney - Medulla	-0.4574
CD40	ENSG00000101017	Adipose - Subcutaneous	1.27169
CD40	ENSG00000101017	Muscle - Skeletal	0.0333483
CD40	ENSG00000101017	Artery - Tibial	0.600549
CD40	ENSG00000101017	Artery - Coronary	1.17428
CD40	ENSG00000101017	Heart - Atrial Appendage	0.208984
CD40	ENSG00000101017	Adipose - Visceral (Omentum)	1.44586
CD40	ENSG00000101017	Uterus	0.808771
CD40	ENSG00000101017	Vagina	0.500387
CD40	ENSG00000101017	Breast - Mammary Tissue	0.578302
CD40	ENSG00000101017	Skin - Not Sun Exposed (Suprapubic)	-0.0846025
CD40	ENSG00000101017	Minor Salivary Gland	-0.0485796
CD40	ENSG00000101017	Brain - Cortex	-1.20149
CD40	ENSG00000101017	Adrenal Gland	-0.513144
CD40	ENSG00000101017	Thyroid	0.293215
CD40	ENSG00000101017	Lung	1.33455
CD40	ENSG00000101017	Spleen	1.5133
CD40	ENSG00000101017	Pancreas	0.618496
CD40	ENSG00000101017	Esophagus - Muscularis	0.245047
CD40	ENSG00000101017	Esophagus - Mucosa	-0.224248
CD40	ENSG00000101017	Esophagus - Gastroesophageal Junction	0.623676
CD40	ENSG00000101017	Stomach	-0.0996322
CD40	ENSG00000101017	Colon - Sigmoid	-0.162124
CD40	ENSG00000101017	Small Intestine - Terminal Ileum	-0.0408979
CD40	ENSG00000101017	Colon - Transverse	-0.56826
CD40	ENSG00000101017	Prostate	0.368351
CD40	ENSG00000101017	Testis	-1.26154
CD40	ENSG00000101017	Nerve - Tibial	0.0653259
CD40	ENSG00000101017	Skin - Sun Exposed (Lower leg)	-0.322594
CD40	ENSG00000101017	Heart - Left Ventricle	-0.0333483
CD40	ENSG00000101017	Brain - Cerebellum	-0.780386
CD40	ENSG00000101017	Cells - Cultured fibroblasts	1.3672
CD40	ENSG00000101017	Whole Blood	0.736101
CD40	ENSG00000101017	Artery - Aorta	1.8403
CD40	ENSG00000101017	Cells - EBV-transformed lymphocytes	44.0383
CD40	ENSG00000101017	Pituitary	-0.801439
CD40	ENSG00000101017	Brain - Frontal Cortex (BA9)	-1.22924
CD40	ENSG00000101017	Brain - Caudate (basal ganglia)	-1.06443
CD40	ENSG00000101017	Brain - Nucleus accumbens (basal ganglia)	-1.11661
CD40	ENSG00000101017	Brain - Putamen (basal ganglia)	-1.018
CD40	ENSG00000101017	Brain - Hypothalamus	-1.09732
CD40	ENSG00000101017	Brain - Spinal cord (cervical c-1)	-0.994348
CD40	ENSG00000101017	Brain - Hippocampus	-1.14156
CD40	ENSG00000101017	Brain - Anterior cingulate cortex (BA24)	-1.1665
CD40	ENSG00000101017	Ovary	1.42602
CD40	ENSG00000101017	Brain - Cerebellar Hemisphere	-0.647389
CD40	ENSG00000101017	Liver	0.297493
CD40	ENSG00000101017	Brain - Substantia nigra	-0.978889
CD40	ENSG00000101017	Kidney - Cortex	-0.17576
CD40	ENSG00000101017	Brain - Amygdala	-1.10507
CD40	ENSG00000101017	Cervix - Ectocervix	0.701593
CD40	ENSG00000101017	Fallopian Tube	0.391679
CD40	ENSG00000101017	Cervix - Endocervix	0.638405
CD40	ENSG00000101017	Bladder	0.785269
CD40	ENSG00000101017	Kidney - Medulla	-0.140909
MAPK3	ENSG00000102882	Adipose - Subcutaneous	1.40357
MAPK3	ENSG00000102882	Muscle - Skeletal	-0.068772
MAPK3	ENSG00000102882	Artery - Tibial	0.924374
MAPK3	ENSG00000102882	Artery - Coronary	0.0913849
MAPK3	ENSG00000102882	Heart - Atrial Appendage	-0.395065
MAPK3	ENSG00000102882	Adipose - Visceral (Omentum)	1.19194
MAPK3	ENSG00000102882	Uterus	0.536555
MAPK3	ENSG00000102882	Vagina	0.045294
MAPK3	ENSG00000102882	Breast - Mammary Tissue	0.225677
MAPK3	ENSG00000102882	Skin - Not Sun Exposed (Suprapubic)	-0.734207
MAPK3	ENSG00000102882	Minor Salivary Gland	-1.31836
MAPK3	ENSG00000102882	Brain - Cortex	2.76351
MAPK3	ENSG00000102882	Adrenal Gland	0.0514234
MAPK3	ENSG00000102882	Thyroid	-1.02983
MAPK3	ENSG00000102882	Lung	-0.65447
MAPK3	ENSG00000102882	Spleen	-1.06851
MAPK3	ENSG00000102882	Pancreas	-1.98046
MAPK3	ENSG00000102882	Esophagus - Muscularis	-0.45922
MAPK3	ENSG00000102882	Esophagus - Mucosa	1.87675
MAPK3	ENSG00000102882	Esophagus - Gastroesophageal Junction	-0.29098
MAPK3	ENSG00000102882	Stomach	-0.694512
MAPK3	ENSG00000102882	Colon - Sigmoid	-0.345658
MAPK3	ENSG00000102882	Small Intestine - Terminal Ileum	-0.413211
MAPK3	ENSG00000102882	Colon - Transverse	0.119071
MAPK3	ENSG00000102882	Prostate	-1.45094
MAPK3	ENSG00000102882	Testis	-2.26389
MAPK3	ENSG00000102882	Nerve - Tibial	-0.26019
MAPK3	ENSG00000102882	Skin - Sun Exposed (Lower leg)	-0.398494
MAPK3	ENSG00000102882	Heart - Left Ventricle	-0.274852
MAPK3	ENSG00000102882	Brain - Cerebellum	-0.228812
MAPK3	ENSG00000102882	Cells - Cultured fibroblasts	2.42606
MAPK3	ENSG00000102882	Whole Blood	14.8515
MAPK3	ENSG00000102882	Artery - Aorta	0.625856
MAPK3	ENSG00000102882	Cells - EBV-transformed lymphocytes	0.26945
MAPK3	ENSG00000102882	Pituitary	-1.55513
MAPK3	ENSG00000102882	Brain - Frontal Cortex (BA9)	2.49904
MAPK3	ENSG00000102882	Brain - Caudate (basal ganglia)	0.928361
MAPK3	ENSG00000102882	Brain - Nucleus accumbens (basal ganglia)	1.40689
MAPK3	ENSG00000102882	Brain - Putamen (basal ganglia)	1.10765
MAPK3	ENSG00000102882	Brain - Hypothalamus	0.282613
MAPK3	ENSG00000102882	Brain - Spinal cord (cervical c-1)	0.35001
MAPK3	ENSG00000102882	Brain - Hippocampus	0.959838
MAPK3	ENSG00000102882	Brain - Anterior cingulate cortex (BA24)	3.70467
MAPK3	ENSG00000102882	Ovary	0.105283
MAPK3	ENSG00000102882	Brain - Cerebellar Hemisphere	-0.251929
MAPK3	ENSG00000102882	Liver	-2.10245
MAPK3	ENSG00000102882	Brain - Substantia nigra	0.81674
MAPK3	ENSG00000102882	Kidney - Cortex	-1.40728
MAPK3	ENSG00000102882	Brain - Amygdala	3.71169
MAPK3	ENSG00000102882	Cervix - Ectocervix	0.626357
MAPK3	ENSG00000102882	Fallopian Tube	-0.398422
MAPK3	ENSG00000102882	Cervix - Endocervix	-0.045294
MAPK3	ENSG00000102882	Bladder	-0.142005
MAPK3	ENSG00000102882	Kidney - Medulla	-1.55088
DNAJC17	ENSG00000104129	Adipose - Subcutaneous	0.785902
DNAJC17	ENSG00000104129	Muscle - Skeletal	0.505715
DNAJC17	ENSG00000104129	Artery - Tibial	1.15325
DNAJC17	ENSG00000104129	Artery - Coronary	0.225726
DNAJC17	ENSG00000104129	Heart - Atrial Appendage	-0.482441
DNAJC17	ENSG00000104129	Adipose - Visceral (Omentum)	0.297114
DNAJC17	ENSG00000104129	Uterus	0.878275
DNAJC17	ENSG00000104129	Vagina	0.123502
DNAJC17	ENSG00000104129	Breast - Mammary Tissue	0.671601
DNAJC17	ENSG00000104129	Skin - Not Sun Exposed (Suprapubic)	0.302358
DNAJC17	ENSG00000104129	Minor Salivary Gland	0.647173
DNAJC17	ENSG00000104129	Brain - Cortex	-0.837443
DNAJC17	ENSG00000104129	Adrenal Gland	0.370652
DNAJC17	ENSG00000104129	Thyroid	-0.120606
DNAJC17	ENSG00000104129	Lung	-0.677381
DNAJC17	ENSG00000104129	Spleen	-0.129654
DNAJC17	ENSG00000104129	Pancreas	-0.445075
DNAJC17	ENSG00000104129	Esophagus - Muscularis	0.109004
DNAJC17	ENSG00000104129	Esophagus - Mucosa	0.933748
DNAJC17	ENSG00000104129	Esophagus - Gastroesophageal Junction	0.217586
DNAJC17	ENSG00000104129	Stomach	-0.334745
DNAJC17	ENSG00000104129	Colon - Sigmoid	-0.112897
DNAJC17	ENSG00000104129	Small Intestine - Terminal Ileum	-0.547199
DNAJC17	ENSG00000104129	Colon - Transverse	-0.50322
DNAJC17	ENSG00000104129	Prostate	-0.08272
DNAJC17	ENSG00000104129	Testis	-2.15389
DNAJC17	ENSG00000104129	Nerve - Tibial	0.08272
DNAJC17	ENSG00000104129	Skin - Sun Exposed (Lower leg)	0.291842
DNAJC17	ENSG00000104129	Heart - Left Ventricle	-0.140458
DNAJC17	ENSG00000104129	Brain - Cerebellum	1.56733
DNAJC17	ENSG00000104129	Cells - Cultured fibroblasts	3.16626
DNAJC17	ENSG00000104129	Whole Blood	2.95293
DNAJC17	ENSG00000104129	Artery - Aorta	0.697323
DNAJC17	ENSG00000104129	Cells - EBV-transformed lymphocytes	6.01559
DNAJC17	ENSG00000104129	Pituitary	-0.946686
DNAJC17	ENSG00000104129	Brain - Frontal Cortex (BA9)	-0.842068
DNAJC17	ENSG00000104129	Brain - Caudate (basal ganglia)	-1.18179
DNAJC17	ENSG00000104129	Brain - Nucleus accumbens (basal ganglia)	-1.06449
DNAJC17	ENSG00000104129	Brain - Putamen (basal ganglia)	-0.976498
DNAJC17	ENSG00000104129	Brain - Hypothalamus	-1.21979
DNAJC17	ENSG00000104129	Brain - Spinal cord (cervical c-1)	-0.843096
DNAJC17	ENSG00000104129	Brain - Hippocampus	-1.06501
DNAJC17	ENSG00000104129	Brain - Anterior cingulate cortex (BA24)	-0.941627
DNAJC17	ENSG00000104129	Ovary	0.806308
DNAJC17	ENSG00000104129	Brain - Cerebellar Hemisphere	2.22861
DNAJC17	ENSG00000104129	Liver	2.66042
DNAJC17	ENSG00000104129	Brain - Substantia nigra	-1.12519
DNAJC17	ENSG00000104129	Kidney - Cortex	-0.23277
DNAJC17	ENSG00000104129	Brain - Amygdala	-1.04173
DNAJC17	ENSG00000104129	Cervix - Ectocervix	0.783965
DNAJC17	ENSG00000104129	Fallopian Tube	-0.100031
DNAJC17	ENSG00000104129	Cervix - Endocervix	0.625587
DNAJC17	ENSG00000104129	Bladder	0.222029
DNAJC17	ENSG00000104129	Kidney - Medulla	-0.162406
TMEM106B	ENSG00000106460	Adipose - Subcutaneous	0.658976
TMEM106B	ENSG00000106460	Muscle - Skeletal	5.19867
TMEM106B	ENSG00000106460	Artery - Tibial	3.04131
TMEM106B	ENSG00000106460	Artery - Coronary	1.13987
TMEM106B	ENSG00000106460	Heart - Atrial Appendage	0.738916
TMEM106B	ENSG00000106460	Adipose - Visceral (Omentum)	0.0705306
TMEM106B	ENSG00000106460	Uterus	1.85612
TMEM106B	ENSG00000106460	Vagina	-0.203755
TMEM106B	ENSG00000106460	Breast - Mammary Tissue	-0.217636
TMEM106B	ENSG00000106460	Skin - Not Sun Exposed (Suprapubic)	-0.664263
TMEM106B	ENSG00000106460	Minor Salivary Gland	0.173076
TMEM106B	ENSG00000106460	Brain - Cortex	-0.868092
TMEM106B	ENSG00000106460	Adrenal Gland	5.87345
TMEM106B	ENSG00000106460	Thyroid	-0.11201
TMEM106B	ENSG00000106460	Lung	-1.08359
TMEM106B	ENSG00000106460	Spleen	-1.44909
TMEM106B	ENSG00000106460	Pancreas	-0.155037
TMEM106B	ENSG00000106460	Esophagus - Muscularis	0.87571
TMEM106B	ENSG00000106460	Esophagus - Mucosa	-0.425601
TMEM106B	ENSG00000106460	Esophagus - Gastroesophageal Junction	0.950373
TMEM106B	ENSG00000106460	Stomach	-0.505827
TMEM106B	ENSG00000106460	Colon - Sigmoid	1.37328
TMEM106B	ENSG00000106460	Small Intestine - Terminal Ileum	-0.89291
TMEM106B	ENSG00000106460	Colon - Transverse	-0.250785
TMEM106B	ENSG00000106460	Prostate	-0.771002
TMEM106B	ENSG00000106460	Testis	-2.44672
TMEM106B	ENSG00000106460	Nerve - Tibial	0.252138
TMEM106B	ENSG00000106460	Skin - Sun Exposed (Lower leg)	-0.615641
TMEM106B	ENSG00000106460	Heart - Left Ventricle	1.04444
TMEM106B	ENSG00000106460	Brain - Cerebellum	0.263065
TMEM106B	ENSG00000106460	Cells - Cultured fibroblasts	7.62095
TMEM106B	ENSG00000106460	Whole Blood	-0.797035
TMEM106B	ENSG00000106460	Artery - Aorta	1.69943
TMEM106B	ENSG00000106460	Cells - EBV-transformed lymphocytes	1.15567
TMEM106B	ENSG00000106460	Pituitary	-0.608278
TMEM106B	ENSG00000106460	Brain - Frontal Cortex (BA9)	-0.00597742
TMEM106B	ENSG00000106460	Brain - Caudate (basal ganglia)	-0.53372
TMEM106B	ENSG00000106460	Brain - Nucleus accumbens (basal ganglia)	-0.39136
TMEM106B	ENSG00000106460	Brain - Putamen (basal ganglia)	-0.31232
TMEM106B	ENSG00000106460	Brain - Hypothalamus	-0.177069
TMEM106B	ENSG00000106460	Brain - Spinal cord (cervical c-1)	1.79105
TMEM106B	ENSG00000106460	Brain - Hippocampus	-0.164672
TMEM106B	ENSG00000106460	Brain - Anterior cingulate cortex (BA24)	-0.241129
TMEM106B	ENSG00000106460	Ovary	0.964683
TMEM106B	ENSG00000106460	Brain - Cerebellar Hemisphere	1.24477
TMEM106B	ENSG00000106460	Liver	2.08462
TMEM106B	ENSG00000106460	Brain - Substantia nigra	0.00597742
TMEM106B	ENSG00000106460	Kidney - Cortex	-0.684719
TMEM106B	ENSG00000106460	Brain - Amygdala	-0.206207
TMEM106B	ENSG00000106460	Cervix - Ectocervix	1.27633
TMEM106B	ENSG00000106460	Fallopian Tube	0.210998
TMEM106B	ENSG00000106460	Cervix - Endocervix	1.14767
TMEM106B	ENSG00000106460	Bladder	0.429024
TMEM106B	ENSG00000106460	Kidney - Medulla	-0.561509
MDK	ENSG00000110492	Adipose - Subcutaneous	1.01339
MDK	ENSG00000110492	Muscle - Skeletal	-0.732075
MDK	ENSG00000110492	Artery - Tibial	-0.361229
MDK	ENSG00000110492	Artery - Coronary	0.141443
MDK	ENSG00000110492	Heart - Atrial Appendage	0.474861
MDK	ENSG00000110492	Adipose - Visceral (Omentum)	0.697754
MDK	ENSG00000110492	Uterus	9.62311
MDK	ENSG00000110492	Vagina	3.46842
MDK	ENSG00000110492	Breast - Mammary Tissue	2.61326
MDK	ENSG00000110492	Skin - Not Sun Exposed (Suprapubic)	-0.479605
MDK	ENSG00000110492	Minor Salivary Gland	4.91103
MDK	ENSG00000110492	Brain - Cortex	-0.47894
MDK	ENSG00000110492	Adrenal Gland	5.10601
MDK	ENSG00000110492	Thyroid	-0.204849
MDK	ENSG00000110492	Lung	0.61169
MDK	ENSG00000110492	Spleen	0.669123
MDK	ENSG00000110492	Pancreas	-0.0668789
MDK	ENSG00000110492	Esophagus - Muscularis	-0.191472
MDK	ENSG00000110492	Esophagus - Mucosa	0.686169
MDK	ENSG00000110492	Esophagus - Gastroesophageal Junction	-0.0485228
MDK	ENSG00000110492	Stomach	0.679858
MDK	ENSG00000110492	Colon - Sigmoid	1.20384
MDK	ENSG00000110492	Small Intestine - Terminal Ileum	2.05714
MDK	ENSG00000110492	Colon - Transverse	1.34248
MDK	ENSG00000110492	Prostate	4.10523
MDK	ENSG00000110492	Testis	-0.800442
MDK	ENSG00000110492	Nerve - Tibial	5.62974
MDK	ENSG00000110492	Skin - Sun Exposed (Lower leg)	-0.270755
MDK	ENSG00000110492	Heart - Left Ventricle	-0.504338
MDK	ENSG00000110492	Brain - Cerebellum	0.0485228
MDK	ENSG00000110492	Cells - Cultured fibroblasts	2.46822
MDK	ENSG00000110492	Whole Blood	-0.888228
MDK	ENSG00000110492	Artery - Aorta	-0.323822
MDK	ENSG00000110492	Cells - EBV-transformed lymphocytes	-0.451872
MDK	ENSG00000110492	Pituitary	11.8081
MDK	ENSG00000110492	Brain - Frontal Cortex (BA9)	-0.591733
MDK	ENSG00000110492	Brain - Caudate (basal ganglia)	-0.686408
MDK	ENSG00000110492	Brain - Nucleus accumbens (basal ganglia)	-0.228884
MDK	ENSG00000110492	Brain - Putamen (basal ganglia)	-0.576973
MDK	ENSG00000110492	Brain - Hypothalamus	-0.0649278
MDK	ENSG00000110492	Brain - Spinal cord (cervical c-1)	-0.455365
MDK	ENSG00000110492	Brain - Hippocampus	-0.687581
MDK	ENSG00000110492	Brain - Anterior cingulate cortex (BA24)	-0.30672
MDK	ENSG00000110492	Ovary	31.0139
MDK	ENSG00000110492	Brain - Cerebellar Hemisphere	-0.387554
MDK	ENSG00000110492	Liver	-0.908379
MDK	ENSG00000110492	Brain - Substantia nigra	-0.213956
MDK	ENSG00000110492	Kidney - Cortex	-0.422708
MDK	ENSG00000110492	Brain - Amygdala	-0.398181
MDK	ENSG00000110492	Cervix - Ectocervix	20.438
MDK	ENSG00000110492	Fallopian Tube	7.3182
MDK	ENSG00000110492	Cervix - Endocervix	18.8566
MDK	ENSG00000110492	Bladder	1.37465
MDK	ENSG00000110492	Kidney - Medulla	0.123088
BTN3A3	ENSG00000111801	Adipose - Subcutaneous	0.728285
BTN3A3	ENSG00000111801	Muscle - Skeletal	-0.666078
BTN3A3	ENSG00000111801	Artery - Tibial	-0.248515
BTN3A3	ENSG00000111801	Artery - Coronary	0.569205
BTN3A3	ENSG00000111801	Heart - Atrial Appendage	0.0165874
BTN3A3	ENSG00000111801	Adipose - Visceral (Omentum)	1.43139
BTN3A3	ENSG00000111801	Uterus	1.53118
BTN3A3	ENSG00000111801	Vagina	0.312668
BTN3A3	ENSG00000111801	Breast - Mammary Tissue	0.362624
BTN3A3	ENSG00000111801	Skin - Not Sun Exposed (Suprapubic)	-0.128119
BTN3A3	ENSG00000111801	Minor Salivary Gland	-0.505264
BTN3A3	ENSG00000111801	Brain - Cortex	-0.805473
BTN3A3	ENSG00000111801	Adrenal Gland	2.80856
BTN3A3	ENSG00000111801	Thyroid	0.100376
BTN3A3	ENSG00000111801	Lung	2.05943
BTN3A3	ENSG00000111801	Spleen	5.32453
BTN3A3	ENSG00000111801	Pancreas	-0.789714
BTN3A3	ENSG00000111801	Esophagus - Muscularis	-0.0996377
BTN3A3	ENSG00000111801	Esophagus - Mucosa	-0.295211
BTN3A3	ENSG00000111801	Esophagus - Gastroesophageal Junction	0.0136469
BTN3A3	ENSG00000111801	Stomach	-0.366323
BTN3A3	ENSG00000111801	Colon - Sigmoid	0.00151553
BTN3A3	ENSG00000111801	Small Intestine - Terminal Ileum	0.915909
BTN3A3	ENSG00000111801	Colon - Transverse	-0.053455
BTN3A3	ENSG00000111801	Prostate	0.0597304
BTN3A3	ENSG00000111801	Testis	-1.32408
BTN3A3	ENSG00000111801	Nerve - Tibial	-0.0520487
BTN3A3	ENSG00000111801	Skin - Sun Exposed (Lower leg)	-0.561576
BTN3A3	ENSG00000111801	Heart - Left Ventricle	0.295945
BTN3A3	ENSG00000111801	Brain - Cerebellum	-0.682904
BTN3A3	ENSG00000111801	Cells - Cultured fibroblasts	2.13212
BTN3A3	ENSG00000111801	Whole Blood	7.38515
BTN3A3	ENSG00000111801	Artery - Aorta	-0.00151553
BTN3A3	ENSG00000111801	Cells - EBV-transformed lymphocytes	10.1667
BTN3A3	ENSG00000111801	Pituitary	0.483911
BTN3A3	ENSG00000111801	Brain - Frontal Cortex (BA9)	-0.829598
BTN3A3	ENSG00000111801	Brain - Caudate (basal ganglia)	-0.949637
BTN3A3	ENSG00000111801	Brain - Nucleus accumbens (basal ganglia)	-0.85924
BTN3A3	ENSG00000111801	Brain - Putamen (basal ganglia)	-0.933687
BTN3A3	ENSG00000111801	Brain - Hypothalamus	-0.757897
BTN3A3	ENSG00000111801	Brain - Spinal cord (cervical c-1)	-0.547612
BTN3A3	ENSG00000111801	Brain - Hippocampus	-0.797905
BTN3A3	ENSG00000111801	Brain - Anterior cingulate cortex (BA24)	-0.8749
BTN3A3	ENSG00000111801	Ovary	0.864704
BTN3A3	ENSG00000111801	Brain - Cerebellar Hemisphere	-0.557943
BTN3A3	ENSG00000111801	Liver	0.616523
BTN3A3	ENSG00000111801	Brain - Substantia nigra	-0.713299
BTN3A3	ENSG00000111801	Kidney - Cortex	0.0815697
BTN3A3	ENSG00000111801	Brain - Amygdala	-0.855173
BTN3A3	ENSG00000111801	Cervix - Ectocervix	1.25455
BTN3A3	ENSG00000111801	Fallopian Tube	0.826531
BTN3A3	ENSG00000111801	Cervix - Endocervix	1.21175
BTN3A3	ENSG00000111801	Bladder	0.228626
BTN3A3	ENSG00000111801	Kidney - Medulla	-0.406735
LMAN2L	ENSG00000114988	Adipose - Subcutaneous	0.00118452
LMAN2L	ENSG00000114988	Muscle - Skeletal	2.6839
LMAN2L	ENSG00000114988	Artery - Tibial	0.799498
LMAN2L	ENSG00000114988	Artery - Coronary	0.0955615
LMAN2L	ENSG00000114988	Heart - Atrial Appendage	0.498413
LMAN2L	ENSG00000114988	Adipose - Visceral (Omentum)	-0.15964
LMAN2L	ENSG00000114988	Uterus	1.09876
LMAN2L	ENSG00000114988	Vagina	-0.00118452
LMAN2L	ENSG00000114988	Breast - Mammary Tissue	0.064593
LMAN2L	ENSG00000114988	Skin - Not Sun Exposed (Suprapubic)	-0.19702
LMAN2L	ENSG00000114988	Minor Salivary Gland	-0.498276
LMAN2L	ENSG00000114988	Brain - Cortex	-1.14814
LMAN2L	ENSG00000114988	Adrenal Gland	0.352023
LMAN2L	ENSG00000114988	Thyroid	0.383839
LMAN2L	ENSG00000114988	Lung	-0.58678
LMAN2L	ENSG00000114988	Spleen	-0.883311
LMAN2L	ENSG00000114988	Pancreas	-0.10801
LMAN2L	ENSG00000114988	Esophagus - Muscularis	0.888846
LMAN2L	ENSG00000114988	Esophagus - Mucosa	-0.432629
LMAN2L	ENSG00000114988	Esophagus - Gastroesophageal Junction	0.868832
LMAN2L	ENSG00000114988	Stomach	-0.371391
LMAN2L	ENSG00000114988	Colon - Sigmoid	0.809468
LMAN2L	ENSG00000114988	Small Intestine - Terminal Ileum	-1.0744
LMAN2L	ENSG00000114988	Colon - Transverse	-0.422512
LMAN2L	ENSG00000114988	Prostate	0.0481391
LMAN2L	ENSG00000114988	Testis	-1.0601
LMAN2L	ENSG00000114988	Nerve - Tibial	0.142759
LMAN2L	ENSG00000114988	Skin - Sun Exposed (Lower leg)	-0.160742
LMAN2L	ENSG00000114988	Heart - Left Ventricle	1.86709
LMAN2L	ENSG00000114988	Brain - Cerebellum	-0.770984
LMAN2L	ENSG00000114988	Cells - Cultured fibroblasts	3.17993
LMAN2L	ENSG00000114988	Whole Blood	0.216478
LMAN2L	ENSG00000114988	Artery - Aorta	0.420196
LMAN2L	ENSG00000114988	Cells - EBV-transformed lymphocytes	2.36246
LMAN2L	ENSG00000114988	Pituitary	0.0303016
LMAN2L	ENSG00000114988	Brain - Frontal Cortex (BA9)	-1.13193
LMAN2L	ENSG00000114988	Brain - Caudate (basal ganglia)	-0.776006
LMAN2L	ENSG00000114988	Brain - Nucleus accumbens (basal ganglia)	-0.653167
LMAN2L	ENSG00000114988	Brain - Putamen (basal ganglia)	-0.712501
LMAN2L	ENSG00000114988	Brain - Hypothalamus	-0.695815
LMAN2L	ENSG00000114988	Brain - Spinal cord (cervical c-1)	-1.13786
LMAN2L	ENSG00000114988	Brain - Hippocampus	-1.1797
LMAN2L	ENSG00000114988	Brain - Anterior cingulate cortex (BA24)	-1.11145
LMAN2L	ENSG00000114988	Ovary	1.63794
LMAN2L	ENSG00000114988	Brain - Cerebellar Hemisphere	-0.594224
LMAN2L	ENSG00000114988	Liver	1.56007
LMAN2L	ENSG00000114988	Brain - Substantia nigra	-1.16341
LMAN2L	ENSG00000114988	Kidney - Cortex	-0.0734222
LMAN2L	ENSG00000114988	Brain - Amygdala	-1.15321
LMAN2L	ENSG00000114988	Cervix - Ectocervix	1.00003
LMAN2L	ENSG00000114988	Fallopian Tube	0.482777
LMAN2L	ENSG00000114988	Cervix - Endocervix	0.841239
LMAN2L	ENSG00000114988	Bladder	0.425452
LMAN2L	ENSG00000114988	Kidney - Medulla	0.0385741
AKT3	ENSG00000117020	Adipose - Subcutaneous	1.27229
AKT3	ENSG00000117020	Muscle - Skeletal	-0.394935
AKT3	ENSG00000117020	Artery - Tibial	5.65074
AKT3	ENSG00000117020	Artery - Coronary	2.24866
AKT3	ENSG00000117020	Heart - Atrial Appendage	-0.0142541
AKT3	ENSG00000117020	Adipose - Visceral (Omentum)	0.8895
AKT3	ENSG00000117020	Uterus	1.65732
AKT3	ENSG00000117020	Vagina	-0.130835
AKT3	ENSG00000117020	Breast - Mammary Tissue	0.418948
AKT3	ENSG00000117020	Skin - Not Sun Exposed (Suprapubic)	-0.977705
AKT3	ENSG00000117020	Minor Salivary Gland	-0.951348
AKT3	ENSG00000117020	Brain - Cortex	0.646384
AKT3	ENSG00000117020	Adrenal Gland	-0.00688057
AKT3	ENSG00000117020	Thyroid	-0.138387
AKT3	ENSG00000117020	Lung	0.0588277
AKT3	ENSG00000117020	Spleen	-0.702598
AKT3	ENSG00000117020	Pancreas	-0.976208
AKT3	ENSG00000117020	Esophagus - Muscularis	1.89038
AKT3	ENSG00000117020	Esophagus - Mucosa	-0.945535
AKT3	ENSG00000117020	Esophagus - Gastroesophageal Junction	1.59943
AKT3	ENSG00000117020	Stomach	-0.799295
AKT3	ENSG00000117020	Colon - Sigmoid	1.8112
AKT3	ENSG00000117020	Small Intestine - Terminal Ileum	-0.54742
AKT3	ENSG00000117020	Colon - Transverse	-0.199723
AKT3	ENSG00000117020	Prostate	-0.0655677
AKT3	ENSG00000117020	Testis	-0.910381
AKT3	ENSG00000117020	Nerve - Tibial	0.599386
AKT3	ENSG00000117020	Skin - Sun Exposed (Lower leg)	-0.844654
AKT3	ENSG00000117020	Heart - Left Ventricle	-0.391064
AKT3	ENSG00000117020	Brain - Cerebellum	0.925178
AKT3	ENSG00000117020	Cells - Cultured fibroblasts	2.7524
AKT3	ENSG00000117020	Whole Blood	-0.905952
AKT3	ENSG00000117020	Artery - Aorta	2.4888
AKT3	ENSG00000117020	Cells - EBV-transformed lymphocytes	0.47148
AKT3	ENSG00000117020	Pituitary	-0.308163
AKT3	ENSG00000117020	Brain - Frontal Cortex (BA9)	1.16626
AKT3	ENSG00000117020	Brain - Caudate (basal ganglia)	-0.204567
AKT3	ENSG00000117020	Brain - Nucleus accumbens (basal ganglia)	-0.238041
AKT3	ENSG00000117020	Brain - Putamen (basal ganglia)	-0.119295
AKT3	ENSG00000117020	Brain - Hypothalamus	-0.182279
AKT3	ENSG00000117020	Brain - Spinal cord (cervical c-1)	-0.065993
AKT3	ENSG00000117020	Brain - Hippocampus	0.031031
AKT3	ENSG00000117020	Brain - Anterior cingulate cortex (BA24)	0.48011
AKT3	ENSG00000117020	Ovary	1.89625
AKT3	ENSG00000117020	Brain - Cerebellar Hemisphere	1.47166
AKT3	ENSG00000117020	Liver	-1.15131
AKT3	ENSG00000117020	Brain - Substantia nigra	0.00688057
AKT3	ENSG00000117020	Kidney - Cortex	-0.477148
AKT3	ENSG00000117020	Brain - Amygdala	0.0866143
AKT3	ENSG00000117020	Cervix - Ectocervix	1.29413
AKT3	ENSG00000117020	Fallopian Tube	1.34369
AKT3	ENSG00000117020	Cervix - Endocervix	0.597708
AKT3	ENSG00000117020	Bladder	0.949536
AKT3	ENSG00000117020	Kidney - Medulla	-0.558544
SLPI	ENSG00000124107	Adipose - Subcutaneous	-0.0692393
SLPI	ENSG00000124107	Muscle - Skeletal	16.5753
SLPI	ENSG00000124107	Artery - Tibial	0.858931
SLPI	ENSG00000124107	Artery - Coronary	1.52264
SLPI	ENSG00000124107	Heart - Atrial Appendage	-0.0620979
SLPI	ENSG00000124107	Adipose - Visceral (Omentum)	7.43317
SLPI	ENSG00000124107	Uterus	-0.509985
SLPI	ENSG00000124107	Vagina	16.9094
SLPI	ENSG00000124107	Breast - Mammary Tissue	2.03916
SLPI	ENSG00000124107	Skin - Not Sun Exposed (Suprapubic)	9.7219
SLPI	ENSG00000124107	Minor Salivary Gland	391.999
SLPI	ENSG00000124107	Brain - Cortex	-0.652487
SLPI	ENSG00000124107	Adrenal Gland	-0.476434
SLPI	ENSG00000124107	Thyroid	0.0561699
SLPI	ENSG00000124107	Lung	19.3418
SLPI	ENSG00000124107	Spleen	-0.194032
SLPI	ENSG00000124107	Pancreas	0.32426
SLPI	ENSG00000124107	Esophagus - Muscularis	2.14264
SLPI	ENSG00000124107	Esophagus - Mucosa	55.68
SLPI	ENSG00000124107	Esophagus - Gastroesophageal Junction	2.74531
SLPI	ENSG00000124107	Stomach	2.13955
SLPI	ENSG00000124107	Colon - Sigmoid	-0.119827
SLPI	ENSG00000124107	Small Intestine - Terminal Ileum	-0.290476
SLPI	ENSG00000124107	Colon - Transverse	0.820607
SLPI	ENSG00000124107	Prostate	1.07847
SLPI	ENSG00000124107	Testis	-0.0561699
SLPI	ENSG00000124107	Nerve - Tibial	3.17916
SLPI	ENSG00000124107	Skin - Sun Exposed (Lower leg)	8.99944
SLPI	ENSG00000124107	Heart - Left Ventricle	-0.518173
SLPI	ENSG00000124107	Brain - Cerebellum	-0.668054
SLPI	ENSG00000124107	Cells - Cultured fibroblasts	-0.573452
SLPI	ENSG00000124107	Whole Blood	22.3084
SLPI	ENSG00000124107	Artery - Aorta	1.24582
SLPI	ENSG00000124107	Cells - EBV-transformed lymphocytes	-0.644232
SLPI	ENSG00000124107	Pituitary	7.03194
SLPI	ENSG00000124107	Brain - Frontal Cortex (BA9)	-0.672922
SLPI	ENSG00000124107	Brain - Caudate (basal ganglia)	-0.673068
SLPI	ENSG00000124107	Brain - Nucleus accumbens (basal ganglia)	-0.675913
SLPI	ENSG00000124107	Brain - Putamen (basal ganglia)	-0.668003
SLPI	ENSG00000124107	Brain - Hypothalamus	-0.656205
SLPI	ENSG00000124107	Brain - Spinal cord (cervical c-1)	-0.566713
SLPI	ENSG00000124107	Brain - Hippocampus	-0.644162
SLPI	ENSG00000124107	Brain - Anterior cingulate cortex (BA24)	-0.656735
SLPI	ENSG00000124107	Ovary	-0.578206
SLPI	ENSG00000124107	Brain - Cerebellar Hemisphere	-0.692323
SLPI	ENSG00000124107	Liver	10.0394
SLPI	ENSG00000124107	Brain - Substantia nigra	-0.640959
SLPI	ENSG00000124107	Kidney - Cortex	2.62424
SLPI	ENSG00000124107	Brain - Amygdala	-0.65234
SLPI	ENSG00000124107	Cervix - Ectocervix	-0.0817882
SLPI	ENSG00000124107	Fallopian Tube	5.32806
SLPI	ENSG00000124107	Cervix - Endocervix	-0.0854812
SLPI	ENSG00000124107	Bladder	5.75052
SLPI	ENSG00000124107	Kidney - Medulla	12.9265
KLC1	ENSG00000126214	Adipose - Subcutaneous	-0.0343469
KLC1	ENSG00000126214	Muscle - Skeletal	2.5455
KLC1	ENSG00000126214	Artery - Tibial	1.05883
KLC1	ENSG00000126214	Artery - Coronary	0.301071
KLC1	ENSG00000126214	Heart - Atrial Appendage	0.0814997
KLC1	ENSG00000126214	Adipose - Visceral (Omentum)	-0.252821
KLC1	ENSG00000126214	Uterus	0.10365
KLC1	ENSG00000126214	Vagina	-0.456658
KLC1	ENSG00000126214	Breast - Mammary Tissue	-0.422457
KLC1	ENSG00000126214	Skin - Not Sun Exposed (Suprapubic)	-0.512195
KLC1	ENSG00000126214	Minor Salivary Gland	-0.796106
KLC1	ENSG00000126214	Brain - Cortex	2.09399
KLC1	ENSG00000126214	Adrenal Gland	-0.655889
KLC1	ENSG00000126214	Thyroid	-0.693092
KLC1	ENSG00000126214	Lung	-0.510708
KLC1	ENSG00000126214	Spleen	-0.701158
KLC1	ENSG00000126214	Pancreas	-0.889273
KLC1	ENSG00000126214	Esophagus - Muscularis	0.459119
KLC1	ENSG00000126214	Esophagus - Mucosa	-0.403282
KLC1	ENSG00000126214	Esophagus - Gastroesophageal Junction	0.332102
KLC1	ENSG00000126214	Stomach	-0.83021
KLC1	ENSG00000126214	Colon - Sigmoid	0.326227
KLC1	ENSG00000126214	Small Intestine - Terminal Ileum	-0.967401
KLC1	ENSG00000126214	Colon - Transverse	-0.720275
KLC1	ENSG00000126214	Prostate	-0.871506
KLC1	ENSG00000126214	Testis	-1.18266
KLC1	ENSG00000126214	Nerve - Tibial	0.0343469
KLC1	ENSG00000126214	Skin - Sun Exposed (Lower leg)	-0.499591
KLC1	ENSG00000126214	Heart - Left Ventricle	0.843747
KLC1	ENSG00000126214	Brain - Cerebellum	3.2348
KLC1	ENSG00000126214	Cells - Cultured fibroblasts	1.3856
KLC1	ENSG00000126214	Whole Blood	0.466979
KLC1	ENSG00000126214	Artery - Aorta	0.645787
KLC1	ENSG00000126214	Cells - EBV-transformed lymphocytes	1.46075
KLC1	ENSG00000126214	Pituitary	-0.489589
KLC1	ENSG00000126214	Brain - Frontal Cortex (BA9)	3.53043
KLC1	ENSG00000126214	Brain - Caudate (basal ganglia)	0.206356
KLC1	ENSG00000126214	Brain - Nucleus accumbens (basal ganglia)	0.645182
KLC1	ENSG00000126214	Brain - Putamen (basal ganglia)	0.477998
KLC1	ENSG00000126214	Brain - Hypothalamus	1.19645
KLC1	ENSG00000126214	Brain - Spinal cord (cervical c-1)	2.33115
KLC1	ENSG00000126214	Brain - Hippocampus	1.05264
KLC1	ENSG00000126214	Brain - Anterior cingulate cortex (BA24)	1.96998
KLC1	ENSG00000126214	Ovary	-0.270548
KLC1	ENSG00000126214	Brain - Cerebellar Hemisphere	5.36175
KLC1	ENSG00000126214	Liver	-0.876101
KLC1	ENSG00000126214	Brain - Substantia nigra	1.49593
KLC1	ENSG00000126214	Kidney - Cortex	-0.957977
KLC1	ENSG00000126214	Brain - Amygdala	1.12841
KLC1	ENSG00000126214	Cervix - Ectocervix	-0.0841976
KLC1	ENSG00000126214	Fallopian Tube	-0.405818
KLC1	ENSG00000126214	Cervix - Endocervix	-0.261875
KLC1	ENSG00000126214	Bladder	-0.155432
KLC1	ENSG00000126214	Kidney - Medulla	-1.00269
IRF3	ENSG00000126456	Adipose - Subcutaneous	0.0380349
IRF3	ENSG00000126456	Muscle - Skeletal	-0.923639
IRF3	ENSG00000126456	Artery - Tibial	0.284359
IRF3	ENSG00000126456	Artery - Coronary	-0.0130931
IRF3	ENSG00000126456	Heart - Atrial Appendage	-0.493136
IRF3	ENSG00000126456	Adipose - Visceral (Omentum)	-0.0448309
IRF3	ENSG00000126456	Uterus	0.674015
IRF3	ENSG00000126456	Vagina	0.108202
IRF3	ENSG00000126456	Breast - Mammary Tissue	-0.000385032
IRF3	ENSG00000126456	Skin - Not Sun Exposed (Suprapubic)	0.440119
IRF3	ENSG00000126456	Minor Salivary Gland	-0.209403
IRF3	ENSG00000126456	Brain - Cortex	-1.49972
IRF3	ENSG00000126456	Adrenal Gland	0.56477
IRF3	ENSG00000126456	Thyroid	0.658361
IRF3	ENSG00000126456	Lung	0.00033978
IRF3	ENSG00000126456	Spleen	2.0924
IRF3	ENSG00000126456	Pancreas	0.674966
IRF3	ENSG00000126456	Esophagus - Muscularis	-0.188934
IRF3	ENSG00000126456	Esophagus - Mucosa	0.129301
IRF3	ENSG00000126456	Esophagus - Gastroesophageal Junction	-0.0150981
IRF3	ENSG00000126456	Stomach	0.389505
IRF3	ENSG00000126456	Colon - Sigmoid	-0.00033978
IRF3	ENSG00000126456	Small Intestine - Terminal Ileum	0.489391
IRF3	ENSG00000126456	Colon - Transverse	-0.047993
IRF3	ENSG00000126456	Prostate	0.745413
IRF3	ENSG00000126456	Testis	-1.78426
IRF3	ENSG00000126456	Nerve - Tibial	-0.391857
IRF3	ENSG00000126456	Skin - Sun Exposed (Lower leg)	0.000569776
IRF3	ENSG00000126456	Heart - Left Ventricle	-0.259026
IRF3	ENSG00000126456	Brain - Cerebellum	-1.4577
IRF3	ENSG00000126456	Cells - Cultured fibroblasts	0.904633
IRF3	ENSG00000126456	Whole Blood	7.72607
IRF3	ENSG00000126456	Artery - Aorta	0.467872
IRF3	ENSG00000126456	Cells - EBV-transformed lymphocytes	7.17663
IRF3	ENSG00000126456	Pituitary	-0.465261
IRF3	ENSG00000126456	Brain - Frontal Cortex (BA9)	-1.5615
IRF3	ENSG00000126456	Brain - Caudate (basal ganglia)	-1.67848
IRF3	ENSG00000126456	Brain - Nucleus accumbens (basal ganglia)	-1.68196
IRF3	ENSG00000126456	Brain - Putamen (basal ganglia)	-1.5798
IRF3	ENSG00000126456	Brain - Hypothalamus	-1.71549
IRF3	ENSG00000126456	Brain - Spinal cord (cervical c-1)	-1.38133
IRF3	ENSG00000126456	Brain - Hippocampus	-1.67325
IRF3	ENSG00000126456	Brain - Anterior cingulate cortex (BA24)	-1.64314
IRF3	ENSG00000126456	Ovary	0.748736
IRF3	ENSG00000126456	Brain - Cerebellar Hemisphere	-1.3725
IRF3	ENSG00000126456	Liver	1.1471
IRF3	ENSG00000126456	Brain - Substantia nigra	-1.49657
IRF3	ENSG00000126456	Kidney - Cortex	0.119557
IRF3	ENSG00000126456	Brain - Amygdala	-1.59146
IRF3	ENSG00000126456	Cervix - Ectocervix	0.700626
IRF3	ENSG00000126456	Fallopian Tube	0.814843
IRF3	ENSG00000126456	Cervix - Endocervix	1.0451
IRF3	ENSG00000126456	Bladder	0.875232
IRF3	ENSG00000126456	Kidney - Medulla	0.304058
OLFM1	ENSG00000130558	Adipose - Subcutaneous	0.758864
OLFM1	ENSG00000130558	Muscle - Skeletal	0.0173846
OLFM1	ENSG00000130558	Artery - Tibial	0.301536
OLFM1	ENSG00000130558	Artery - Coronary	0.434679
OLFM1	ENSG00000130558	Heart - Atrial Appendage	-0.295507
OLFM1	ENSG00000130558	Adipose - Visceral (Omentum)	0.341595
OLFM1	ENSG00000130558	Uterus	0.342468
OLFM1	ENSG00000130558	Vagina	-0.377956
OLFM1	ENSG00000130558	Breast - Mammary Tissue	0.359564
OLFM1	ENSG00000130558	Skin - Not Sun Exposed (Suprapubic)	-0.634778
OLFM1	ENSG00000130558	Minor Salivary Gland	-0.677246
OLFM1	ENSG00000130558	Brain - Cortex	22.2964
OLFM1	ENSG00000130558	Adrenal Gland	-0.271266
OLFM1	ENSG00000130558	Thyroid	-0.529283
OLFM1	ENSG00000130558	Lung	-0.672359
OLFM1	ENSG00000130558	Spleen	0.108543
OLFM1	ENSG00000130558	Pancreas	-0.784933
OLFM1	ENSG00000130558	Esophagus - Muscularis	0.592227
OLFM1	ENSG00000130558	Esophagus - Mucosa	-0.782154
OLFM1	ENSG00000130558	Esophagus - Gastroesophageal Junction	0.718342
OLFM1	ENSG00000130558	Stomach	-0.768587
OLFM1	ENSG00000130558	Colon - Sigmoid	-0.0645472
OLFM1	ENSG00000130558	Small Intestine - Terminal Ileum	-0.72388
OLFM1	ENSG00000130558	Colon - Transverse	-0.676622
OLFM1	ENSG00000130558	Prostate	-0.592925
OLFM1	ENSG00000130558	Testis	-1.09585
OLFM1	ENSG00000130558	Nerve - Tibial	0.764864
OLFM1	ENSG00000130558	Skin - Sun Exposed (Lower leg)	-0.587667
OLFM1	ENSG00000130558	Heart - Left Ventricle	-0.569825
OLFM1	ENSG00000130558	Brain - Cerebellum	5.79834
OLFM1	ENSG00000130558	Cells - Cultured fibroblasts	-0.222384
OLFM1	ENSG00000130558	Whole Blood	-1.16991
OLFM1	ENSG00000130558	Artery - Aorta	-0.516212
OLFM1	ENSG00000130558	Cells - EBV-transformed lymphocytes	-1.22972
OLFM1	ENSG00000130558	Pituitary	1.29048
OLFM1	ENSG00000130558	Brain - Frontal Cortex (BA9)	25.6384
OLFM1	ENSG00000130558	Brain - Caudate (basal ganglia)	2.03222
OLFM1	ENSG00000130558	Brain - Nucleus accumbens (basal ganglia)	2.01756
OLFM1	ENSG00000130558	Brain - Putamen (basal ganglia)	2.63146
OLFM1	ENSG00000130558	Brain - Hypothalamus	2.64243
OLFM1	ENSG00000130558	Brain - Spinal cord (cervical c-1)	0.17231
OLFM1	ENSG00000130558	Brain - Hippocampus	12.5896
OLFM1	ENSG00000130558	Brain - Anterior cingulate cortex (BA24)	19.7652
OLFM1	ENSG00000130558	Ovary	-0.348945
OLFM1	ENSG00000130558	Brain - Cerebellar Hemisphere	7.4835
OLFM1	ENSG00000130558	Liver	-1.06634
OLFM1	ENSG00000130558	Brain - Substantia nigra	3.03271
OLFM1	ENSG00000130558	Kidney - Cortex	-1.0442
OLFM1	ENSG00000130558	Brain - Amygdala	12.6157
OLFM1	ENSG00000130558	Cervix - Ectocervix	-0.362606
OLFM1	ENSG00000130558	Fallopian Tube	-0.012362
OLFM1	ENSG00000130558	Cervix - Endocervix	0.177612
OLFM1	ENSG00000130558	Bladder	0.012362
OLFM1	ENSG00000130558	Kidney - Medulla	-0.590502
CHMP2A	ENSG00000130724	Adipose - Subcutaneous	1.21132
CHMP2A	ENSG00000130724	Muscle - Skeletal	7.54191
CHMP2A	ENSG00000130724	Artery - Tibial	3.4387
CHMP2A	ENSG00000130724	Artery - Coronary	1.33253
CHMP2A	ENSG00000130724	Heart - Atrial Appendage	1.14847
CHMP2A	ENSG00000130724	Adipose - Visceral (Omentum)	0.625333
CHMP2A	ENSG00000130724	Uterus	0.0702847
CHMP2A	ENSG00000130724	Vagina	-0.725839
CHMP2A	ENSG00000130724	Breast - Mammary Tissue	0.201625
CHMP2A	ENSG00000130724	Skin - Not Sun Exposed (Suprapubic)	0.866353
CHMP2A	ENSG00000130724	Minor Salivary Gland	-0.0502473
CHMP2A	ENSG00000130724	Brain - Cortex	-0.817127
CHMP2A	ENSG00000130724	Adrenal Gland	3.82174
CHMP2A	ENSG00000130724	Thyroid	-0.377497
CHMP2A	ENSG00000130724	Lung	-0.542147
CHMP2A	ENSG00000130724	Spleen	-0.587695
CHMP2A	ENSG00000130724	Pancreas	-0.00409256
CHMP2A	ENSG00000130724	Esophagus - Muscularis	1.42515
CHMP2A	ENSG00000130724	Esophagus - Mucosa	1.412
CHMP2A	ENSG00000130724	Esophagus - Gastroesophageal Junction	1.24381
CHMP2A	ENSG00000130724	Stomach	0.538728
CHMP2A	ENSG00000130724	Colon - Sigmoid	0.833699
CHMP2A	ENSG00000130724	Small Intestine - Terminal Ileum	-0.830025
CHMP2A	ENSG00000130724	Colon - Transverse	-0.222529
CHMP2A	ENSG00000130724	Prostate	-0.947477
CHMP2A	ENSG00000130724	Testis	-2.64907
CHMP2A	ENSG00000130724	Nerve - Tibial	-0.479596
CHMP2A	ENSG00000130724	Skin - Sun Exposed (Lower leg)	0.770973
CHMP2A	ENSG00000130724	Heart - Left Ventricle	3.50244
CHMP2A	ENSG00000130724	Brain - Cerebellum	-0.764571
CHMP2A	ENSG00000130724	Cells - Cultured fibroblasts	6.50027
CHMP2A	ENSG00000130724	Whole Blood	30.6921
CHMP2A	ENSG00000130724	Artery - Aorta	2.06566
CHMP2A	ENSG00000130724	Cells - EBV-transformed lymphocytes	9.38833
CHMP2A	ENSG00000130724	Pituitary	-1.12231
CHMP2A	ENSG00000130724	Brain - Frontal Cortex (BA9)	-0.367031
CHMP2A	ENSG00000130724	Brain - Caudate (basal ganglia)	-0.346286
CHMP2A	ENSG00000130724	Brain - Nucleus accumbens (basal ganglia)	-0.146076
CHMP2A	ENSG00000130724	Brain - Putamen (basal ganglia)	0.405974
CHMP2A	ENSG00000130724	Brain - Hypothalamus	-1.04934
CHMP2A	ENSG00000130724	Brain - Spinal cord (cervical c-1)	0.351083
CHMP2A	ENSG00000130724	Brain - Hippocampus	-0.596957
CHMP2A	ENSG00000130724	Brain - Anterior cingulate cortex (BA24)	-0.295486
CHMP2A	ENSG00000130724	Ovary	-0.267683
CHMP2A	ENSG00000130724	Brain - Cerebellar Hemisphere	-0.383282
CHMP2A	ENSG00000130724	Liver	2.28805
CHMP2A	ENSG00000130724	Brain - Substantia nigra	0.00409256
CHMP2A	ENSG00000130724	Kidney - Cortex	0.471482
CHMP2A	ENSG00000130724	Brain - Amygdala	-0.100333
CHMP2A	ENSG00000130724	Cervix - Ectocervix	-0.045462
CHMP2A	ENSG00000130724	Fallopian Tube	-0.723649
CHMP2A	ENSG00000130724	Cervix - Endocervix	-0.591203
CHMP2A	ENSG00000130724	Bladder	0.160505
CHMP2A	ENSG00000130724	Kidney - Medulla	-0.394367
CHMP1A	ENSG00000131165	Adipose - Subcutaneous	0.36845
CHMP1A	ENSG00000131165	Muscle - Skeletal	3.67928
CHMP1A	ENSG00000131165	Artery - Tibial	1.88885
CHMP1A	ENSG00000131165	Artery - Coronary	0.75922
CHMP1A	ENSG00000131165	Heart - Atrial Appendage	-0.417477
CHMP1A	ENSG00000131165	Adipose - Visceral (Omentum)	-0.00327991
CHMP1A	ENSG00000131165	Uterus	0.70527
CHMP1A	ENSG00000131165	Vagina	0.0774773
CHMP1A	ENSG00000131165	Breast - Mammary Tissue	-0.237758
CHMP1A	ENSG00000131165	Skin - Not Sun Exposed (Suprapubic)	0.965311
CHMP1A	ENSG00000131165	Minor Salivary Gland	-0.744506
CHMP1A	ENSG00000131165	Brain - Cortex	-0.042098
CHMP1A	ENSG00000131165	Adrenal Gland	0.812216
CHMP1A	ENSG00000131165	Thyroid	-0.33185
CHMP1A	ENSG00000131165	Lung	-0.496545
CHMP1A	ENSG00000131165	Spleen	0.10336
CHMP1A	ENSG00000131165	Pancreas	-0.649374
CHMP1A	ENSG00000131165	Esophagus - Muscularis	1.17807
CHMP1A	ENSG00000131165	Esophagus - Mucosa	3.18592
CHMP1A	ENSG00000131165	Esophagus - Gastroesophageal Junction	0.941084
CHMP1A	ENSG00000131165	Stomach	0.0915415
CHMP1A	ENSG00000131165	Colon - Sigmoid	0.723195
CHMP1A	ENSG00000131165	Small Intestine - Terminal Ileum	-0.293737
CHMP1A	ENSG00000131165	Colon - Transverse	0.00327991
CHMP1A	ENSG00000131165	Prostate	-0.062471
CHMP1A	ENSG00000131165	Testis	-1.03646
CHMP1A	ENSG00000131165	Nerve - Tibial	-0.876437
CHMP1A	ENSG00000131165	Skin - Sun Exposed (Lower leg)	0.988722
CHMP1A	ENSG00000131165	Heart - Left Ventricle	1.00742
CHMP1A	ENSG00000131165	Brain - Cerebellum	-0.68049
CHMP1A	ENSG00000131165	Cells - Cultured fibroblasts	6.70284
CHMP1A	ENSG00000131165	Whole Blood	14.2569
CHMP1A	ENSG00000131165	Artery - Aorta	1.47465
CHMP1A	ENSG00000131165	Cells - EBV-transformed lymphocytes	8.37428
CHMP1A	ENSG00000131165	Pituitary	-1.38252
CHMP1A	ENSG00000131165	Brain - Frontal Cortex (BA9)	-0.163309
CHMP1A	ENSG00000131165	Brain - Caudate (basal ganglia)	-1.0516
CHMP1A	ENSG00000131165	Brain - Nucleus accumbens (basal ganglia)	-0.668491
CHMP1A	ENSG00000131165	Brain - Putamen (basal ganglia)	-0.747553
CHMP1A	ENSG00000131165	Brain - Hypothalamus	-1.09816
CHMP1A	ENSG00000131165	Brain - Spinal cord (cervical c-1)	-0.759275
CHMP1A	ENSG00000131165	Brain - Hippocampus	-0.163592
CHMP1A	ENSG00000131165	Brain - Anterior cingulate cortex (BA24)	0.194142
CHMP1A	ENSG00000131165	Ovary	-0.0291267
CHMP1A	ENSG00000131165	Brain - Cerebellar Hemisphere	-0.580506
CHMP1A	ENSG00000131165	Liver	1.20751
CHMP1A	ENSG00000131165	Brain - Substantia nigra	-0.906948
CHMP1A	ENSG00000131165	Kidney - Cortex	0.225107
CHMP1A	ENSG00000131165	Brain - Amygdala	-0.139092
CHMP1A	ENSG00000131165	Cervix - Ectocervix	0.358532
CHMP1A	ENSG00000131165	Fallopian Tube	-0.307622
CHMP1A	ENSG00000131165	Cervix - Endocervix	0.483607
CHMP1A	ENSG00000131165	Bladder	0.589483
CHMP1A	ENSG00000131165	Kidney - Medulla	-0.155953
EIF4E2	ENSG00000135930	Adipose - Subcutaneous	0.243789
EIF4E2	ENSG00000135930	Muscle - Skeletal	13.2169
EIF4E2	ENSG00000135930	Artery - Tibial	1.56547
EIF4E2	ENSG00000135930	Artery - Coronary	0.799231
EIF4E2	ENSG00000135930	Heart - Atrial Appendage	0.226127
EIF4E2	ENSG00000135930	Adipose - Visceral (Omentum)	0.125895
EIF4E2	ENSG00000135930	Uterus	0.369521
EIF4E2	ENSG00000135930	Vagina	-0.661468
EIF4E2	ENSG00000135930	Breast - Mammary Tissue	-0.484517
EIF4E2	ENSG00000135930	Skin - Not Sun Exposed (Suprapubic)	-0.273826
EIF4E2	ENSG00000135930	Minor Salivary Gland	-0.536469
EIF4E2	ENSG00000135930	Brain - Cortex	-0.231393
EIF4E2	ENSG00000135930	Adrenal Gland	1.14739
EIF4E2	ENSG00000135930	Thyroid	-0.63885
EIF4E2	ENSG00000135930	Lung	-0.600389
EIF4E2	ENSG00000135930	Spleen	-0.000269654
EIF4E2	ENSG00000135930	Pancreas	-0.229509
EIF4E2	ENSG00000135930	Esophagus - Muscularis	1.23085
EIF4E2	ENSG00000135930	Esophagus - Mucosa	1.0971
EIF4E2	ENSG00000135930	Esophagus - Gastroesophageal Junction	0.968571
EIF4E2	ENSG00000135930	Stomach	0.362864
EIF4E2	ENSG00000135930	Colon - Sigmoid	1.07867
EIF4E2	ENSG00000135930	Small Intestine - Terminal Ileum	-0.312765
EIF4E2	ENSG00000135930	Colon - Transverse	0.331709
EIF4E2	ENSG00000135930	Prostate	-0.81761
EIF4E2	ENSG00000135930	Testis	-1.09836
EIF4E2	ENSG00000135930	Nerve - Tibial	-0.912327
EIF4E2	ENSG00000135930	Skin - Sun Exposed (Lower leg)	-0.605896
EIF4E2	ENSG00000135930	Heart - Left Ventricle	1.33852
EIF4E2	ENSG00000135930	Brain - Cerebellum	-0.0522631
EIF4E2	ENSG00000135930	Cells - Cultured fibroblasts	9.69181
EIF4E2	ENSG00000135930	Whole Blood	5.87941
EIF4E2	ENSG00000135930	Artery - Aorta	1.54247
EIF4E2	ENSG00000135930	Cells - EBV-transformed lymphocytes	12.0487
EIF4E2	ENSG00000135930	Pituitary	-1.26229
EIF4E2	ENSG00000135930	Brain - Frontal Cortex (BA9)	0.442436
EIF4E2	ENSG00000135930	Brain - Caudate (basal ganglia)	-0.855424
EIF4E2	ENSG00000135930	Brain - Nucleus accumbens (basal ganglia)	-0.796003
EIF4E2	ENSG00000135930	Brain - Putamen (basal ganglia)	-0.687513
EIF4E2	ENSG00000135930	Brain - Hypothalamus	-1.26584
EIF4E2	ENSG00000135930	Brain - Spinal cord (cervical c-1)	-0.891576
EIF4E2	ENSG00000135930	Brain - Hippocampus	-0.920561
EIF4E2	ENSG00000135930	Brain - Anterior cingulate cortex (BA24)	-0.343915
EIF4E2	ENSG00000135930	Ovary	0.0583602
EIF4E2	ENSG00000135930	Brain - Cerebellar Hemisphere	0.721869
EIF4E2	ENSG00000135930	Liver	3.67968
EIF4E2	ENSG00000135930	Brain - Substantia nigra	-0.946888
EIF4E2	ENSG00000135930	Kidney - Cortex	0.381298
EIF4E2	ENSG00000135930	Brain - Amygdala	-0.958329
EIF4E2	ENSG00000135930	Cervix - Ectocervix	0.157139
EIF4E2	ENSG00000135930	Fallopian Tube	-0.391702
EIF4E2	ENSG00000135930	Cervix - Endocervix	-0.0879014
EIF4E2	ENSG00000135930	Bladder	0.181691
EIF4E2	ENSG00000135930	Kidney - Medulla	0.000269654
ST8SIA6	ENSG00000148488	Adipose - Subcutaneous	0.771589
ST8SIA6	ENSG00000148488	Muscle - Skeletal	0.370897
ST8SIA6	ENSG00000148488	Artery - Tibial	0.681469
ST8SIA6	ENSG00000148488	Artery - Coronary	0.917951
ST8SIA6	ENSG00000148488	Heart - Atrial Appendage	6.39851
ST8SIA6	ENSG00000148488	Adipose - Visceral (Omentum)	-0.408207
ST8SIA6	ENSG00000148488	Uterus	-0.682108
ST8SIA6	ENSG00000148488	Vagina	-0.0788485
ST8SIA6	ENSG00000148488	Breast - Mammary Tissue	2.38358
ST8SIA6	ENSG00000148488	Skin - Not Sun Exposed (Suprapubic)	-0.00986531
ST8SIA6	ENSG00000148488	Minor Salivary Gland	0.598284
ST8SIA6	ENSG00000148488	Brain - Cortex	0.785572
ST8SIA6	ENSG00000148488	Adrenal Gland	-0.55419
ST8SIA6	ENSG00000148488	Thyroid	-0.126733
ST8SIA6	ENSG00000148488	Lung	3.02598
ST8SIA6	ENSG00000148488	Spleen	-0.64984
ST8SIA6	ENSG00000148488	Pancreas	-1.03517
ST8SIA6	ENSG00000148488	Esophagus - Muscularis	0.00986531
ST8SIA6	ENSG00000148488	Esophagus - Mucosa	0.132449
ST8SIA6	ENSG00000148488	Esophagus - Gastroesophageal Junction	0.122233
ST8SIA6	ENSG00000148488	Stomach	-0.690284
ST8SIA6	ENSG00000148488	Colon - Sigmoid	-0.250833
ST8SIA6	ENSG00000148488	Small Intestine - Terminal Ileum	-0.629474
ST8SIA6	ENSG00000148488	Colon - Transverse	-0.349448
ST8SIA6	ENSG00000148488	Prostate	-0.0361581
ST8SIA6	ENSG00000148488	Testis	-0.625485
ST8SIA6	ENSG00000148488	Nerve - Tibial	1.2516
ST8SIA6	ENSG00000148488	Skin - Sun Exposed (Lower leg)	0.46169
ST8SIA6	ENSG00000148488	Heart - Left Ventricle	7.48957
ST8SIA6	ENSG00000148488	Brain - Cerebellum	-0.383847
ST8SIA6	ENSG00000148488	Cells - Cultured fibroblasts	-0.978034
ST8SIA6	ENSG00000148488	Whole Blood	2.67824
ST8SIA6	ENSG00000148488	Artery - Aorta	-0.371685
ST8SIA6	ENSG00000148488	Cells - EBV-transformed lymphocytes	-0.750387
ST8SIA6	ENSG00000148488	Pituitary	-0.667513
ST8SIA6	ENSG00000148488	Brain - Frontal Cortex (BA9)	0.928753
ST8SIA6	ENSG00000148488	Brain - Caudate (basal ganglia)	1.22708
ST8SIA6	ENSG00000148488	Brain - Nucleus accumbens (basal ganglia)	0.383652
ST8SIA6	ENSG00000148488	Brain - Putamen (basal ganglia)	1.40374
ST8SIA6	ENSG00000148488	Brain - Hypothalamus	1.69115
ST8SIA6	ENSG00000148488	Brain - Spinal cord (cervical c-1)	2.18047
ST8SIA6	ENSG00000148488	Brain - Hippocampus	1.4681
ST8SIA6	ENSG00000148488	Brain - Anterior cingulate cortex (BA24)	0.838407
ST8SIA6	ENSG00000148488	Ovary	-0.553672
ST8SIA6	ENSG00000148488	Brain - Cerebellar Hemisphere	-0.323851
ST8SIA6	ENSG00000148488	Liver	-0.0340766
ST8SIA6	ENSG00000148488	Brain - Substantia nigra	5.09423
ST8SIA6	ENSG00000148488	Kidney - Cortex	-0.555399
ST8SIA6	ENSG00000148488	Brain - Amygdala	0.814079
ST8SIA6	ENSG00000148488	Cervix - Ectocervix	-0.763002
ST8SIA6	ENSG00000148488	Fallopian Tube	-0.739788
ST8SIA6	ENSG00000148488	Cervix - Endocervix	-0.900307
ST8SIA6	ENSG00000148488	Bladder	-0.470594
ST8SIA6	ENSG00000148488	Kidney - Medulla	0.470516
ESAM	ENSG00000149564	Adipose - Subcutaneous	6.43364
ESAM	ENSG00000149564	Muscle - Skeletal	1.74779
ESAM	ENSG00000149564	Artery - Tibial	10.7862
ESAM	ENSG00000149564	Artery - Coronary	6.3298
ESAM	ENSG00000149564	Heart - Atrial Appendage	2.02278
ESAM	ENSG00000149564	Adipose - Visceral (Omentum)	5.79422
ESAM	ENSG00000149564	Uterus	2.07617
ESAM	ENSG00000149564	Vagina	0.551395
ESAM	ENSG00000149564	Breast - Mammary Tissue	4.00398
ESAM	ENSG00000149564	Skin - Not Sun Exposed (Suprapubic)	-0.356984
ESAM	ENSG00000149564	Minor Salivary Gland	-0.464083
ESAM	ENSG00000149564	Brain - Cortex	-0.399414
ESAM	ENSG00000149564	Adrenal Gland	-0.000265358
ESAM	ENSG00000149564	Thyroid	5.26588
ESAM	ENSG00000149564	Lung	5.76325
ESAM	ENSG00000149564	Spleen	-0.201986
ESAM	ENSG00000149564	Pancreas	-0.451527
ESAM	ENSG00000149564	Esophagus - Muscularis	1.00592
ESAM	ENSG00000149564	Esophagus - Mucosa	0.149473
ESAM	ENSG00000149564	Esophagus - Gastroesophageal Junction	0.966182
ESAM	ENSG00000149564	Stomach	0.187477
ESAM	ENSG00000149564	Colon - Sigmoid	0.0662839
ESAM	ENSG00000149564	Small Intestine - Terminal Ileum	-0.407417
ESAM	ENSG00000149564	Colon - Transverse	-0.390705
ESAM	ENSG00000149564	Prostate	-0.203134
ESAM	ENSG00000149564	Testis	-1.174
ESAM	ENSG00000149564	Nerve - Tibial	0.830637
ESAM	ENSG00000149564	Skin - Sun Exposed (Lower leg)	-0.130941
ESAM	ENSG00000149564	Heart - Left Ventricle	4.43791
ESAM	ENSG00000149564	Brain - Cerebellum	-0.882061
ESAM	ENSG00000149564	Cells - Cultured fibroblasts	-1.29225
ESAM	ENSG00000149564	Whole Blood	-0.142711
ESAM	ENSG00000149564	Artery - Aorta	3.39795
ESAM	ENSG00000149564	Cells - EBV-transformed lymphocytes	2.71764
ESAM	ENSG00000149564	Pituitary	-0.654057
ESAM	ENSG00000149564	Brain - Frontal Cortex (BA9)	-0.51316
ESAM	ENSG00000149564	Brain - Caudate (basal ganglia)	-0.393386
ESAM	ENSG00000149564	Brain - Nucleus accumbens (basal ganglia)	-0.740455
ESAM	ENSG00000149564	Brain - Putamen (basal ganglia)	0.000265358
ESAM	ENSG00000149564	Brain - Hypothalamus	-0.574834
ESAM	ENSG00000149564	Brain - Spinal cord (cervical c-1)	-0.258942
ESAM	ENSG00000149564	Brain - Hippocampus	-0.273619
ESAM	ENSG00000149564	Brain - Anterior cingulate cortex (BA24)	-0.537665
ESAM	ENSG00000149564	Ovary	-0.46153
ESAM	ENSG00000149564	Brain - Cerebellar Hemisphere	-0.968975
ESAM	ENSG00000149564	Liver	-0.433579
ESAM	ENSG00000149564	Brain - Substantia nigra	-0.0668421
ESAM	ENSG00000149564	Kidney - Cortex	0.887734
ESAM	ENSG00000149564	Brain - Amygdala	-0.483953
ESAM	ENSG00000149564	Cervix - Ectocervix	1.8483
ESAM	ENSG00000149564	Fallopian Tube	0.996558
ESAM	ENSG00000149564	Cervix - Endocervix	0.954471
ESAM	ENSG00000149564	Bladder	0.694924
ESAM	ENSG00000149564	Kidney - Medulla	2.6124
TIMP4	ENSG00000157150	Adipose - Subcutaneous	23.6396
TIMP4	ENSG00000157150	Muscle - Skeletal	3.36347
TIMP4	ENSG00000157150	Artery - Tibial	5.87409
TIMP4	ENSG00000157150	Artery - Coronary	6.07249
TIMP4	ENSG00000157150	Heart - Atrial Appendage	3.04108
TIMP4	ENSG00000157150	Adipose - Visceral (Omentum)	30.0476
TIMP4	ENSG00000157150	Uterus	-0.174273
TIMP4	ENSG00000157150	Vagina	-0.141853
TIMP4	ENSG00000157150	Breast - Mammary Tissue	14.6025
TIMP4	ENSG00000157150	Skin - Not Sun Exposed (Suprapubic)	-0.409946
TIMP4	ENSG00000157150	Minor Salivary Gland	-0.125964
TIMP4	ENSG00000157150	Brain - Cortex	-0.678619
TIMP4	ENSG00000157150	Adrenal Gland	0.397335
TIMP4	ENSG00000157150	Thyroid	1.21666
TIMP4	ENSG00000157150	Lung	-0.455524
TIMP4	ENSG00000157150	Spleen	-0.678674
TIMP4	ENSG00000157150	Pancreas	-0.529302
TIMP4	ENSG00000157150	Esophagus - Muscularis	2.8576
TIMP4	ENSG00000157150	Esophagus - Mucosa	-0.727792
TIMP4	ENSG00000157150	Esophagus - Gastroesophageal Junction	3.04925
TIMP4	ENSG00000157150	Stomach	0.196649
TIMP4	ENSG00000157150	Colon - Sigmoid	1.26543
TIMP4	ENSG00000157150	Small Intestine - Terminal Ileum	-0.0518638
TIMP4	ENSG00000157150	Colon - Transverse	0.336628
TIMP4	ENSG00000157150	Prostate	-0.514497
TIMP4	ENSG00000157150	Testis	-1.12613
TIMP4	ENSG00000157150	Nerve - Tibial	1.75916
TIMP4	ENSG00000157150	Skin - Sun Exposed (Lower leg)	-0.215515
TIMP4	ENSG00000157150	Heart - Left Ventricle	5.60646
TIMP4	ENSG00000157150	Brain - Cerebellum	6.73084
TIMP4	ENSG00000157150	Cells - Cultured fibroblasts	1.90444
TIMP4	ENSG00000157150	Whole Blood	-0.672826
TIMP4	ENSG00000157150	Artery - Aorta	7.5144
TIMP4	ENSG00000157150	Cells - EBV-transformed lymphocytes	-1.14269
TIMP4	ENSG00000157150	Pituitary	0.508749
TIMP4	ENSG00000157150	Brain - Frontal Cortex (BA9)	-0.598578
TIMP4	ENSG00000157150	Brain - Caudate (basal ganglia)	-0.525251
TIMP4	ENSG00000157150	Brain - Nucleus accumbens (basal ganglia)	-0.514057
TIMP4	ENSG00000157150	Brain - Putamen (basal ganglia)	-0.382464
TIMP4	ENSG00000157150	Brain - Hypothalamus	-0.316067
TIMP4	ENSG00000157150	Brain - Spinal cord (cervical c-1)	0.263242
TIMP4	ENSG00000157150	Brain - Hippocampus	-0.0618161
TIMP4	ENSG00000157150	Brain - Anterior cingulate cortex (BA24)	-0.28343
TIMP4	ENSG00000157150	Ovary	-0.676155
TIMP4	ENSG00000157150	Brain - Cerebellar Hemisphere	4.14045
TIMP4	ENSG00000157150	Liver	-1.03075
TIMP4	ENSG00000157150	Brain - Substantia nigra	0.312251
TIMP4	ENSG00000157150	Kidney - Cortex	-0.940259
TIMP4	ENSG00000157150	Brain - Amygdala	0.0518638
TIMP4	ENSG00000157150	Cervix - Ectocervix	1.38938
TIMP4	ENSG00000157150	Fallopian Tube	0.333368
TIMP4	ENSG00000157150	Cervix - Endocervix	-0.0581319
TIMP4	ENSG00000157150	Bladder	0.581841
TIMP4	ENSG00000157150	Kidney - Medulla	-1.03197
ITIH3	ENSG00000162267	Adipose - Subcutaneous	3.45545
ITIH3	ENSG00000162267	Muscle - Skeletal	0.924255
ITIH3	ENSG00000162267	Artery - Tibial	151.325
ITIH3	ENSG00000162267	Artery - Coronary	59.4309
ITIH3	ENSG00000162267	Heart - Atrial Appendage	-0.224348
ITIH3	ENSG00000162267	Adipose - Visceral (Omentum)	2.11681
ITIH3	ENSG00000162267	Uterus	2.15945
ITIH3	ENSG00000162267	Vagina	0.310238
ITIH3	ENSG00000162267	Breast - Mammary Tissue	0.735668
ITIH3	ENSG00000162267	Skin - Not Sun Exposed (Suprapubic)	-0.522044
ITIH3	ENSG00000162267	Minor Salivary Gland	-0.647341
ITIH3	ENSG00000162267	Brain - Cortex	-0.692436
ITIH3	ENSG00000162267	Adrenal Gland	0.523116
ITIH3	ENSG00000162267	Thyroid	0.177572
ITIH3	ENSG00000162267	Lung	2.86653
ITIH3	ENSG00000162267	Spleen	10.1246
ITIH3	ENSG00000162267	Pancreas	-0.531902
ITIH3	ENSG00000162267	Esophagus - Muscularis	0.0880505
ITIH3	ENSG00000162267	Esophagus - Mucosa	-0.0125246
ITIH3	ENSG00000162267	Esophagus - Gastroesophageal Junction	0.365396
ITIH3	ENSG00000162267	Stomach	-0.0881161
ITIH3	ENSG00000162267	Colon - Sigmoid	-0.21723
ITIH3	ENSG00000162267	Small Intestine - Terminal Ileum	0.336862
ITIH3	ENSG00000162267	Colon - Transverse	-0.223782
ITIH3	ENSG00000162267	Prostate	-0.14835
ITIH3	ENSG00000162267	Testis	2.21578
ITIH3	ENSG00000162267	Nerve - Tibial	9.55671
ITIH3	ENSG00000162267	Skin - Sun Exposed (Lower leg)	0.0816103
ITIH3	ENSG00000162267	Heart - Left Ventricle	-0.214201
ITIH3	ENSG00000162267	Brain - Cerebellum	-0.624362
ITIH3	ENSG00000162267	Cells - Cultured fibroblasts	-0.552946
ITIH3	ENSG00000162267	Whole Blood	-0.266864
ITIH3	ENSG00000162267	Artery - Aorta	3.96822
ITIH3	ENSG00000162267	Cells - EBV-transformed lymphocytes	-0.583233
ITIH3	ENSG00000162267	Pituitary	-0.455709
ITIH3	ENSG00000162267	Brain - Frontal Cortex (BA9)	-0.782149
ITIH3	ENSG00000162267	Brain - Caudate (basal ganglia)	-0.649012
ITIH3	ENSG00000162267	Brain - Nucleus accumbens (basal ganglia)	-0.675617
ITIH3	ENSG00000162267	Brain - Putamen (basal ganglia)	-0.621151
ITIH3	ENSG00000162267	Brain - Hypothalamus	-0.732257
ITIH3	ENSG00000162267	Brain - Spinal cord (cervical c-1)	-0.718585
ITIH3	ENSG00000162267	Brain - Hippocampus	-0.7561
ITIH3	ENSG00000162267	Brain - Anterior cingulate cortex (BA24)	-0.753071
ITIH3	ENSG00000162267	Ovary	0.678404
ITIH3	ENSG00000162267	Brain - Cerebellar Hemisphere	-0.673364
ITIH3	ENSG00000162267	Liver	1401.25
ITIH3	ENSG00000162267	Brain - Substantia nigra	-0.694802
ITIH3	ENSG00000162267	Kidney - Cortex	0.0496328
ITIH3	ENSG00000162267	Brain - Amygdala	-0.70771
ITIH3	ENSG00000162267	Cervix - Ectocervix	4.26956
ITIH3	ENSG00000162267	Fallopian Tube	2.33603
ITIH3	ENSG00000162267	Cervix - Endocervix	2.08006
ITIH3	ENSG00000162267	Bladder	0.71931
ITIH3	ENSG00000162267	Kidney - Medulla	0.0125246
PPP1R14D	ENSG00000166143	Adipose - Subcutaneous	-0.844424
PPP1R14D	ENSG00000166143	Muscle - Skeletal	-1.46503e-14
PPP1R14D	ENSG00000166143	Artery - Tibial	0
PPP1R14D	ENSG00000166143	Artery - Coronary	-0.8789
PPP1R14D	ENSG00000166143	Heart - Atrial Appendage	-0.717386
PPP1R14D	ENSG00000166143	Adipose - Visceral (Omentum)	-0.964759
PPP1R14D	ENSG00000166143	Uterus	-0.22357
PPP1R14D	ENSG00000166143	Vagina	0.421636
PPP1R14D	ENSG00000166143	Breast - Mammary Tissue	1.49994
PPP1R14D	ENSG00000166143	Skin - Not Sun Exposed (Suprapubic)	5.32559
PPP1R14D	ENSG00000166143	Minor Salivary Gland	7.95756
PPP1R14D	ENSG00000166143	Brain - Cortex	-0.183672
PPP1R14D	ENSG00000166143	Adrenal Gland	-0.583993
PPP1R14D	ENSG00000166143	Thyroid	7.30947
PPP1R14D	ENSG00000166143	Lung	0.416957
PPP1R14D	ENSG00000166143	Spleen	0.297343
PPP1R14D	ENSG00000166143	Pancreas	5.28099
PPP1R14D	ENSG00000166143	Esophagus - Muscularis	-0.823315
PPP1R14D	ENSG00000166143	Esophagus - Mucosa	3.24255
PPP1R14D	ENSG00000166143	Esophagus - Gastroesophageal Junction	-0.891739
PPP1R14D	ENSG00000166143	Stomach	3.29036
PPP1R14D	ENSG00000166143	Colon - Sigmoid	2.49419
PPP1R14D	ENSG00000166143	Small Intestine - Terminal Ileum	313.306
PPP1R14D	ENSG00000166143	Colon - Transverse	732.571
PPP1R14D	ENSG00000166143	Prostate	8.453
PPP1R14D	ENSG00000166143	Testis	0.0984206
PPP1R14D	ENSG00000166143	Nerve - Tibial	-0.549212
PPP1R14D	ENSG00000166143	Skin - Sun Exposed (Lower leg)	5.39907
PPP1R14D	ENSG00000166143	Heart - Left Ventricle	0
PPP1R14D	ENSG00000166143	Brain - Cerebellum	3.77861
PPP1R14D	ENSG00000166143	Cells - Cultured fibroblasts	0
PPP1R14D	ENSG00000166143	Whole Blood	0
PPP1R14D	ENSG00000166143	Artery - Aorta	-0.710723
PPP1R14D	ENSG00000166143	Cells - EBV-transformed lymphocytes	0
PPP1R14D	ENSG00000166143	Pituitary	0.799604
PPP1R14D	ENSG00000166143	Brain - Frontal Cortex (BA9)	-0.0463029
PPP1R14D	ENSG00000166143	Brain - Caudate (basal ganglia)	-0.309176
PPP1R14D	ENSG00000166143	Brain - Nucleus accumbens (basal ganglia)	-0.163988
PPP1R14D	ENSG00000166143	Brain - Putamen (basal ganglia)	-0.482414
PPP1R14D	ENSG00000166143	Brain - Hypothalamus	-0.33993
PPP1R14D	ENSG00000166143	Brain - Spinal cord (cervical c-1)	-0.174035
PPP1R14D	ENSG00000166143	Brain - Hippocampus	-0.638258
PPP1R14D	ENSG00000166143	Brain - Anterior cingulate cortex (BA24)	-0.51476
PPP1R14D	ENSG00000166143	Ovary	-0.600078
PPP1R14D	ENSG00000166143	Brain - Cerebellar Hemisphere	4.49654
PPP1R14D	ENSG00000166143	Liver	1.17524
PPP1R14D	ENSG00000166143	Brain - Substantia nigra	-0.524641
PPP1R14D	ENSG00000166143	Kidney - Cortex	32.1858
PPP1R14D	ENSG00000166143	Brain - Amygdala	-0.528671
PPP1R14D	ENSG00000166143	Cervix - Ectocervix	-0.0527607
PPP1R14D	ENSG00000166143	Fallopian Tube	2.20011
PPP1R14D	ENSG00000166143	Cervix - Endocervix	0.763479
PPP1R14D	ENSG00000166143	Bladder	0.506387
PPP1R14D	ENSG00000166143	Kidney - Medulla	27.3777
NEGR1	ENSG00000172260	Adipose - Subcutaneous	1.79712
NEGR1	ENSG00000172260	Muscle - Skeletal	-0.222427
NEGR1	ENSG00000172260	Artery - Tibial	2.34114
NEGR1	ENSG00000172260	Artery - Coronary	0.917222
NEGR1	ENSG00000172260	Heart - Atrial Appendage	0.61452
NEGR1	ENSG00000172260	Adipose - Visceral (Omentum)	1.35158
NEGR1	ENSG00000172260	Uterus	-0.00187643
NEGR1	ENSG00000172260	Vagina	-0.332519
NEGR1	ENSG00000172260	Breast - Mammary Tissue	-0.119724
NEGR1	ENSG00000172260	Skin - Not Sun Exposed (Suprapubic)	-0.53862
NEGR1	ENSG00000172260	Minor Salivary Gland	-0.642269
NEGR1	ENSG00000172260	Brain - Cortex	1.54422
NEGR1	ENSG00000172260	Adrenal Gland	-0.736803
NEGR1	ENSG00000172260	Thyroid	-0.509365
NEGR1	ENSG00000172260	Lung	-0.285026
NEGR1	ENSG00000172260	Spleen	-0.909399
NEGR1	ENSG00000172260	Pancreas	-0.606955
NEGR1	ENSG00000172260	Esophagus - Muscularis	1.81218
NEGR1	ENSG00000172260	Esophagus - Mucosa	-0.696255
NEGR1	ENSG00000172260	Esophagus - Gastroesophageal Junction	1.8513
NEGR1	ENSG00000172260	Stomach	-0.37179
NEGR1	ENSG00000172260	Colon - Sigmoid	1.97366
NEGR1	ENSG00000172260	Small Intestine - Terminal Ileum	-0.611819
NEGR1	ENSG00000172260	Colon - Transverse	0.0489472
NEGR1	ENSG00000172260	Prostate	-0.511242
NEGR1	ENSG00000172260	Testis	-0.836984
NEGR1	ENSG00000172260	Nerve - Tibial	1.87836
NEGR1	ENSG00000172260	Skin - Sun Exposed (Lower leg)	-0.220605
NEGR1	ENSG00000172260	Heart - Left Ventricle	-0.0224012
NEGR1	ENSG00000172260	Brain - Cerebellum	0.815775
NEGR1	ENSG00000172260	Cells - Cultured fibroblasts	3.747
NEGR1	ENSG00000172260	Whole Blood	-0.89057
NEGR1	ENSG00000172260	Artery - Aorta	0.774796
NEGR1	ENSG00000172260	Cells - EBV-transformed lymphocytes	-0.920241
NEGR1	ENSG00000172260	Pituitary	-0.505944
NEGR1	ENSG00000172260	Brain - Frontal Cortex (BA9)	2.93076
NEGR1	ENSG00000172260	Brain - Caudate (basal ganglia)	0.0293238
NEGR1	ENSG00000172260	Brain - Nucleus accumbens (basal ganglia)	0.736995
NEGR1	ENSG00000172260	Brain - Putamen (basal ganglia)	-0.140012
NEGR1	ENSG00000172260	Brain - Hypothalamus	0.721491
NEGR1	ENSG00000172260	Brain - Spinal cord (cervical c-1)	0.352877
NEGR1	ENSG00000172260	Brain - Hippocampus	0.263082
NEGR1	ENSG00000172260	Brain - Anterior cingulate cortex (BA24)	1.43753
NEGR1	ENSG00000172260	Ovary	-0.516865
NEGR1	ENSG00000172260	Brain - Cerebellar Hemisphere	1.74615
NEGR1	ENSG00000172260	Liver	-0.904274
NEGR1	ENSG00000172260	Brain - Substantia nigra	0.00187643
NEGR1	ENSG00000172260	Kidney - Cortex	-0.652727
NEGR1	ENSG00000172260	Brain - Amygdala	0.710254
NEGR1	ENSG00000172260	Cervix - Ectocervix	0.284775
NEGR1	ENSG00000172260	Fallopian Tube	0.292614
NEGR1	ENSG00000172260	Cervix - Endocervix	-0.0312962
NEGR1	ENSG00000172260	Bladder	1.50984
NEGR1	ENSG00000172260	Kidney - Medulla	-0.790437
FKBP2	ENSG00000173486	Adipose - Subcutaneous	-0.794203
FKBP2	ENSG00000173486	Muscle - Skeletal	-1.00411
FKBP2	ENSG00000173486	Artery - Tibial	1.59463
FKBP2	ENSG00000173486	Artery - Coronary	0.880207
FKBP2	ENSG00000173486	Heart - Atrial Appendage	0.277169
FKBP2	ENSG00000173486	Adipose - Visceral (Omentum)	-0.285024
FKBP2	ENSG00000173486	Uterus	0.282304
FKBP2	ENSG00000173486	Vagina	-0.679948
FKBP2	ENSG00000173486	Breast - Mammary Tissue	-0.936168
FKBP2	ENSG00000173486	Skin - Not Sun Exposed (Suprapubic)	-0.776448
FKBP2	ENSG00000173486	Minor Salivary Gland	-0.0374578
FKBP2	ENSG00000173486	Brain - Cortex	-0.498874
FKBP2	ENSG00000173486	Adrenal Gland	1.95135
FKBP2	ENSG00000173486	Thyroid	1.23628
FKBP2	ENSG00000173486	Lung	-0.907128
FKBP2	ENSG00000173486	Spleen	-0.700069
FKBP2	ENSG00000173486	Pancreas	3.28815
FKBP2	ENSG00000173486	Esophagus - Muscularis	-0.0402594
FKBP2	ENSG00000173486	Esophagus - Mucosa	0.143745
FKBP2	ENSG00000173486	Esophagus - Gastroesophageal Junction	0.0757262
FKBP2	ENSG00000173486	Stomach	0.295012
FKBP2	ENSG00000173486	Colon - Sigmoid	0.252142
FKBP2	ENSG00000173486	Small Intestine - Terminal Ileum	-0.983449
FKBP2	ENSG00000173486	Colon - Transverse	-0.210792
FKBP2	ENSG00000173486	Prostate	-0.469667
FKBP2	ENSG00000173486	Testis	-1.74284
FKBP2	ENSG00000173486	Nerve - Tibial	-0.709048
FKBP2	ENSG00000173486	Skin - Sun Exposed (Lower leg)	-1.01515
FKBP2	ENSG00000173486	Heart - Left Ventricle	1.10097
FKBP2	ENSG00000173486	Brain - Cerebellum	-1.05705
FKBP2	ENSG00000173486	Cells - Cultured fibroblasts	3.4203
FKBP2	ENSG00000173486	Whole Blood	1.20805
FKBP2	ENSG00000173486	Artery - Aorta	1.66975
FKBP2	ENSG00000173486	Cells - EBV-transformed lymphocytes	2.55644
FKBP2	ENSG00000173486	Pituitary	2.05207
FKBP2	ENSG00000173486	Brain - Frontal Cortex (BA9)	0.0206833
FKBP2	ENSG00000173486	Brain - Caudate (basal ganglia)	-0.0759602
FKBP2	ENSG00000173486	Brain - Nucleus accumbens (basal ganglia)	-0.0206833
FKBP2	ENSG00000173486	Brain - Putamen (basal ganglia)	0.512435
FKBP2	ENSG00000173486	Brain - Hypothalamus	0.199085
FKBP2	ENSG00000173486	Brain - Spinal cord (cervical c-1)	0.134031
FKBP2	ENSG00000173486	Brain - Hippocampus	-0.207023
FKBP2	ENSG00000173486	Brain - Anterior cingulate cortex (BA24)	-0.0616629
FKBP2	ENSG00000173486	Ovary	-0.152815
FKBP2	ENSG00000173486	Brain - Cerebellar Hemisphere	-0.746868
FKBP2	ENSG00000173486	Liver	5.33683
FKBP2	ENSG00000173486	Brain - Substantia nigra	0.951967
FKBP2	ENSG00000173486	Kidney - Cortex	0.669033
FKBP2	ENSG00000173486	Brain - Amygdala	-0.250091
FKBP2	ENSG00000173486	Cervix - Ectocervix	0.501671
FKBP2	ENSG00000173486	Fallopian Tube	-0.361739
FKBP2	ENSG00000173486	Cervix - Endocervix	0.455117
FKBP2	ENSG00000173486	Bladder	-0.20037
FKBP2	ENSG00000173486	Kidney - Medulla	0.911409
PC	ENSG00000173599	Adipose - Subcutaneous	4.44088
PC	ENSG00000173599	Muscle - Skeletal	1.81065
PC	ENSG00000173599	Artery - Tibial	-0.160667
PC	ENSG00000173599	Artery - Coronary	0.455342
PC	ENSG00000173599	Heart - Atrial Appendage	-0.395782
PC	ENSG00000173599	Adipose - Visceral (Omentum)	3.51484
PC	ENSG00000173599	Uterus	-0.548749
PC	ENSG00000173599	Vagina	-0.471324
PC	ENSG00000173599	Breast - Mammary Tissue	1.57826
PC	ENSG00000173599	Skin - Not Sun Exposed (Suprapubic)	-0.424878
PC	ENSG00000173599	Minor Salivary Gland	0.270862
PC	ENSG00000173599	Brain - Cortex	3.46818
PC	ENSG00000173599	Adrenal Gland	4.16822
PC	ENSG00000173599	Thyroid	-0.411656
PC	ENSG00000173599	Lung	-0.698763
PC	ENSG00000173599	Spleen	-0.889168
PC	ENSG00000173599	Pancreas	-0.378417
PC	ENSG00000173599	Esophagus - Muscularis	-0.689127
PC	ENSG00000173599	Esophagus - Mucosa	0.568335
PC	ENSG00000173599	Esophagus - Gastroesophageal Junction	-0.655698
PC	ENSG00000173599	Stomach	0.372954
PC	ENSG00000173599	Colon - Sigmoid	-0.742256
PC	ENSG00000173599	Small Intestine - Terminal Ileum	-0.400229
PC	ENSG00000173599	Colon - Transverse	-0.564636
PC	ENSG00000173599	Prostate	-0.151823
PC	ENSG00000173599	Testis	0.0197723
PC	ENSG00000173599	Nerve - Tibial	1.45364
PC	ENSG00000173599	Skin - Sun Exposed (Lower leg)	-0.426144
PC	ENSG00000173599	Heart - Left Ventricle	-0.364447
PC	ENSG00000173599	Brain - Cerebellum	2.83895
PC	ENSG00000173599	Cells - Cultured fibroblasts	2.93457
PC	ENSG00000173599	Whole Blood	-0.492414
PC	ENSG00000173599	Artery - Aorta	-0.0577617
PC	ENSG00000173599	Cells - EBV-transformed lymphocytes	-0.868177
PC	ENSG00000173599	Pituitary	-0.0197723
PC	ENSG00000173599	Brain - Frontal Cortex (BA9)	3.04628
PC	ENSG00000173599	Brain - Caudate (basal ganglia)	3.14707
PC	ENSG00000173599	Brain - Nucleus accumbens (basal ganglia)	3.19141
PC	ENSG00000173599	Brain - Putamen (basal ganglia)	3.70854
PC	ENSG00000173599	Brain - Hypothalamus	1.39455
PC	ENSG00000173599	Brain - Spinal cord (cervical c-1)	2.05627
PC	ENSG00000173599	Brain - Hippocampus	2.034
PC	ENSG00000173599	Brain - Anterior cingulate cortex (BA24)	3.48352
PC	ENSG00000173599	Ovary	-0.101683
PC	ENSG00000173599	Brain - Cerebellar Hemisphere	2.86771
PC	ENSG00000173599	Liver	32.0594
PC	ENSG00000173599	Brain - Substantia nigra	3.16317
PC	ENSG00000173599	Kidney - Cortex	1.59927
PC	ENSG00000173599	Brain - Amygdala	2.3529
PC	ENSG00000173599	Cervix - Ectocervix	-0.659854
PC	ENSG00000173599	Fallopian Tube	-0.599668
PC	ENSG00000173599	Cervix - Endocervix	-0.63715
PC	ENSG00000173599	Bladder	-0.59039
PC	ENSG00000173599	Kidney - Medulla	-0.365104
CCS	ENSG00000173992	Adipose - Subcutaneous	-0.0879265
CCS	ENSG00000173992	Muscle - Skeletal	0.539501
CCS	ENSG00000173992	Artery - Tibial	0.198296
CCS	ENSG00000173992	Artery - Coronary	0.351794
CCS	ENSG00000173992	Heart - Atrial Appendage	0.662112
CCS	ENSG00000173992	Adipose - Visceral (Omentum)	-0.0858533
CCS	ENSG00000173992	Uterus	0.937501
CCS	ENSG00000173992	Vagina	-0.299801
CCS	ENSG00000173992	Breast - Mammary Tissue	-0.312507
CCS	ENSG00000173992	Skin - Not Sun Exposed (Suprapubic)	-0.598368
CCS	ENSG00000173992	Minor Salivary Gland	-0.50238
CCS	ENSG00000173992	Brain - Cortex	-0.696695
CCS	ENSG00000173992	Adrenal Gland	2.18091
CCS	ENSG00000173992	Thyroid	0.113488
CCS	ENSG00000173992	Lung	-0.686869
CCS	ENSG00000173992	Spleen	0.737456
CCS	ENSG00000173992	Pancreas	0.25956
CCS	ENSG00000173992	Esophagus - Muscularis	1.18248
CCS	ENSG00000173992	Esophagus - Mucosa	-0.433034
CCS	ENSG00000173992	Esophagus - Gastroesophageal Junction	1.29014
CCS	ENSG00000173992	Stomach	0.156258
CCS	ENSG00000173992	Colon - Sigmoid	1.69713
CCS	ENSG00000173992	Small Intestine - Terminal Ileum	-0.0927077
CCS	ENSG00000173992	Colon - Transverse	0.0759723
CCS	ENSG00000173992	Prostate	0.541536
CCS	ENSG00000173992	Testis	-0.874764
CCS	ENSG00000173992	Nerve - Tibial	-0.163226
CCS	ENSG00000173992	Skin - Sun Exposed (Lower leg)	-0.760568
CCS	ENSG00000173992	Heart - Left Ventricle	0.565367
CCS	ENSG00000173992	Brain - Cerebellum	-0.0990235
CCS	ENSG00000173992	Cells - Cultured fibroblasts	1.78187
CCS	ENSG00000173992	Whole Blood	5.02725
CCS	ENSG00000173992	Artery - Aorta	0.379729
CCS	ENSG00000173992	Cells - EBV-transformed lymphocytes	3.21914
CCS	ENSG00000173992	Pituitary	-0.05127
CCS	ENSG00000173992	Brain - Frontal Cortex (BA9)	-0.83476
CCS	ENSG00000173992	Brain - Caudate (basal ganglia)	-0.924171
CCS	ENSG00000173992	Brain - Nucleus accumbens (basal ganglia)	-0.70696
CCS	ENSG00000173992	Brain - Putamen (basal ganglia)	-0.773046
CCS	ENSG00000173992	Brain - Hypothalamus	-0.896715
CCS	ENSG00000173992	Brain - Spinal cord (cervical c-1)	-0.926984
CCS	ENSG00000173992	Brain - Hippocampus	-1.01407
CCS	ENSG00000173992	Brain - Anterior cingulate cortex (BA24)	-0.740176
CCS	ENSG00000173992	Ovary	1.93846
CCS	ENSG00000173992	Brain - Cerebellar Hemisphere	-0.101681
CCS	ENSG00000173992	Liver	7.12809
CCS	ENSG00000173992	Brain - Substantia nigra	-0.64143
CCS	ENSG00000173992	Kidney - Cortex	0.05127
CCS	ENSG00000173992	Brain - Amygdala	-0.847561
CCS	ENSG00000173992	Cervix - Ectocervix	0.860032
CCS	ENSG00000173992	Fallopian Tube	0.222524
CCS	ENSG00000173992	Cervix - Endocervix	0.71035
CCS	ENSG00000173992	Bladder	0.735088
CCS	ENSG00000173992	Kidney - Medulla	-0.217807
FES	ENSG00000182511	Adipose - Subcutaneous	1.79557
FES	ENSG00000182511	Muscle - Skeletal	-0.259333
FES	ENSG00000182511	Artery - Tibial	0.447778
FES	ENSG00000182511	Artery - Coronary	0.939479
FES	ENSG00000182511	Heart - Atrial Appendage	0.37038
FES	ENSG00000182511	Adipose - Visceral (Omentum)	2.36728
FES	ENSG00000182511	Uterus	0.986646
FES	ENSG00000182511	Vagina	0.02394
FES	ENSG00000182511	Breast - Mammary Tissue	0.938928
FES	ENSG00000182511	Skin - Not Sun Exposed (Suprapubic)	-0.525999
FES	ENSG00000182511	Minor Salivary Gland	-0.0825886
FES	ENSG00000182511	Brain - Cortex	-0.622183
FES	ENSG00000182511	Adrenal Gland	-0.130771
FES	ENSG00000182511	Thyroid	0.323319
FES	ENSG00000182511	Lung	1.56305
FES	ENSG00000182511	Spleen	9.2333
FES	ENSG00000182511	Pancreas	-0.452931
FES	ENSG00000182511	Esophagus - Muscularis	0.325476
FES	ENSG00000182511	Esophagus - Mucosa	-0.636292
FES	ENSG00000182511	Esophagus - Gastroesophageal Junction	0.371636
FES	ENSG00000182511	Stomach	-0.333837
FES	ENSG00000182511	Colon - Sigmoid	0.309312
FES	ENSG00000182511	Small Intestine - Terminal Ileum	-0.187739
FES	ENSG00000182511	Colon - Transverse	-0.299695
FES	ENSG00000182511	Prostate	0.346192
FES	ENSG00000182511	Testis	-0.959096
FES	ENSG00000182511	Nerve - Tibial	0.727577
FES	ENSG00000182511	Skin - Sun Exposed (Lower leg)	-0.465887
FES	ENSG00000182511	Heart - Left Ventricle	0.786082
FES	ENSG00000182511	Brain - Cerebellum	-1.01119
FES	ENSG00000182511	Cells - Cultured fibroblasts	0.525402
FES	ENSG00000182511	Whole Blood	32.8093
FES	ENSG00000182511	Artery - Aorta	0.585015
FES	ENSG00000182511	Cells - EBV-transformed lymphocytes	0.568156
FES	ENSG00000182511	Pituitary	-0.834996
FES	ENSG00000182511	Brain - Frontal Cortex (BA9)	-0.770318
FES	ENSG00000182511	Brain - Caudate (basal ganglia)	-0.750528
FES	ENSG00000182511	Brain - Nucleus accumbens (basal ganglia)	-0.810205
FES	ENSG00000182511	Brain - Putamen (basal ganglia)	-0.740114
FES	ENSG00000182511	Brain - Hypothalamus	-0.897603
FES	ENSG00000182511	Brain - Spinal cord (cervical c-1)	-0.712689
FES	ENSG00000182511	Brain - Hippocampus	-0.869843
FES	ENSG00000182511	Brain - Anterior cingulate cortex (BA24)	-0.902379
FES	ENSG00000182511	Ovary	0.362565
FES	ENSG00000182511	Brain - Cerebellar Hemisphere	-1.05436
FES	ENSG00000182511	Liver	1.8459
FES	ENSG00000182511	Brain - Substantia nigra	-0.723081
FES	ENSG00000182511	Kidney - Cortex	-0.214124
FES	ENSG00000182511	Brain - Amygdala	-0.821084
FES	ENSG00000182511	Cervix - Ectocervix	1.11764
FES	ENSG00000182511	Fallopian Tube	0.473235
FES	ENSG00000182511	Cervix - Endocervix	0.728175
FES	ENSG00000182511	Bladder	0.500231
FES	ENSG00000182511	Kidney - Medulla	-0.02394
HS6ST3	ENSG00000185352	Adipose - Subcutaneous	1.15794
HS6ST3	ENSG00000185352	Muscle - Skeletal	0.755492
HS6ST3	ENSG00000185352	Artery - Tibial	9.73656
HS6ST3	ENSG00000185352	Artery - Coronary	-0.620904
HS6ST3	ENSG00000185352	Heart - Atrial Appendage	-0.209426
HS6ST3	ENSG00000185352	Adipose - Visceral (Omentum)	-0.534719
HS6ST3	ENSG00000185352	Uterus	1.09947
HS6ST3	ENSG00000185352	Vagina	-0.575989
HS6ST3	ENSG00000185352	Breast - Mammary Tissue	-0.432639
HS6ST3	ENSG00000185352	Skin - Not Sun Exposed (Suprapubic)	-0.559086
HS6ST3	ENSG00000185352	Minor Salivary Gland	-0.706433
HS6ST3	ENSG00000185352	Brain - Cortex	11.5888
HS6ST3	ENSG00000185352	Adrenal Gland	3.66527
HS6ST3	ENSG00000185352	Thyroid	0.420783
HS6ST3	ENSG00000185352	Lung	-0.683628
HS6ST3	ENSG00000185352	Spleen	-0.732028
HS6ST3	ENSG00000185352	Pancreas	1.35119
HS6ST3	ENSG00000185352	Esophagus - Muscularis	1.67056
HS6ST3	ENSG00000185352	Esophagus - Mucosa	-0.605523
HS6ST3	ENSG00000185352	Esophagus - Gastroesophageal Junction	0.828951
HS6ST3	ENSG00000185352	Stomach	0.41509
HS6ST3	ENSG00000185352	Colon - Sigmoid	-0.413852
HS6ST3	ENSG00000185352	Small Intestine - Terminal Ileum	-0.649026
HS6ST3	ENSG00000185352	Colon - Transverse	-0.573925
HS6ST3	ENSG00000185352	Prostate	-0.491288
HS6ST3	ENSG00000185352	Testis	-0.56783
HS6ST3	ENSG00000185352	Nerve - Tibial	-0.236477
HS6ST3	ENSG00000185352	Skin - Sun Exposed (Lower leg)	-0.172049
HS6ST3	ENSG00000185352	Heart - Left Ventricle	0.0577852
HS6ST3	ENSG00000185352	Brain - Cerebellum	1.08366
HS6ST3	ENSG00000185352	Cells - Cultured fibroblasts	0.514673
HS6ST3	ENSG00000185352	Whole Blood	-0.733429
HS6ST3	ENSG00000185352	Artery - Aorta	-0.270774
HS6ST3	ENSG00000185352	Cells - EBV-transformed lymphocytes	-0.717305
HS6ST3	ENSG00000185352	Pituitary	1.02485
HS6ST3	ENSG00000185352	Brain - Frontal Cortex (BA9)	17.3453
HS6ST3	ENSG00000185352	Brain - Caudate (basal ganglia)	4.60248
HS6ST3	ENSG00000185352	Brain - Nucleus accumbens (basal ganglia)	3.74518
HS6ST3	ENSG00000185352	Brain - Putamen (basal ganglia)	4.23137
HS6ST3	ENSG00000185352	Brain - Hypothalamus	5.314
HS6ST3	ENSG00000185352	Brain - Spinal cord (cervical c-1)	0.638122
HS6ST3	ENSG00000185352	Brain - Hippocampus	8.43803
HS6ST3	ENSG00000185352	Brain - Anterior cingulate cortex (BA24)	11.3462
HS6ST3	ENSG00000185352	Ovary	-0.665353
HS6ST3	ENSG00000185352	Brain - Cerebellar Hemisphere	0.767178
HS6ST3	ENSG00000185352	Liver	-0.718884
HS6ST3	ENSG00000185352	Brain - Substantia nigra	1.71633
HS6ST3	ENSG00000185352	Kidney - Cortex	-0.0577852
HS6ST3	ENSG00000185352	Brain - Amygdala	3.63328
HS6ST3	ENSG00000185352	Cervix - Ectocervix	-0.14541
HS6ST3	ENSG00000185352	Fallopian Tube	-0.15162
HS6ST3	ENSG00000185352	Cervix - Endocervix	0.0761462
HS6ST3	ENSG00000185352	Bladder	-0.473792
HS6ST3	ENSG00000185352	Kidney - Medulla	-0.070494
BTN3A2	ENSG00000186470	Adipose - Subcutaneous	0.897869
BTN3A2	ENSG00000186470	Muscle - Skeletal	-0.535693
BTN3A2	ENSG00000186470	Artery - Tibial	-0.0738057
BTN3A2	ENSG00000186470	Artery - Coronary	0.871072
BTN3A2	ENSG00000186470	Heart - Atrial Appendage	-0.0433467
BTN3A2	ENSG00000186470	Adipose - Visceral (Omentum)	1.40177
BTN3A2	ENSG00000186470	Uterus	1.8286
BTN3A2	ENSG00000186470	Vagina	0.496631
BTN3A2	ENSG00000186470	Breast - Mammary Tissue	0.511034
BTN3A2	ENSG00000186470	Skin - Not Sun Exposed (Suprapubic)	0.568598
BTN3A2	ENSG00000186470	Minor Salivary Gland	-0.059396
BTN3A2	ENSG00000186470	Brain - Cortex	-1.23344
BTN3A2	ENSG00000186470	Adrenal Gland	3.97032
BTN3A2	ENSG00000186470	Thyroid	0.113376
BTN3A2	ENSG00000186470	Lung	2.23171
BTN3A2	ENSG00000186470	Spleen	8.22021
BTN3A2	ENSG00000186470	Pancreas	-0.222198
BTN3A2	ENSG00000186470	Esophagus - Muscularis	-0.200878
BTN3A2	ENSG00000186470	Esophagus - Mucosa	0.00339121
BTN3A2	ENSG00000186470	Esophagus - Gastroesophageal Junction	-0.10961
BTN3A2	ENSG00000186470	Stomach	-0.00339121
BTN3A2	ENSG00000186470	Colon - Sigmoid	-0.142873
BTN3A2	ENSG00000186470	Small Intestine - Terminal Ileum	1.95779
BTN3A2	ENSG00000186470	Colon - Transverse	0.6629
BTN3A2	ENSG00000186470	Prostate	0.0891645
BTN3A2	ENSG00000186470	Testis	-1.28938
BTN3A2	ENSG00000186470	Nerve - Tibial	-0.191943
BTN3A2	ENSG00000186470	Skin - Sun Exposed (Lower leg)	-0.0808676
BTN3A2	ENSG00000186470	Heart - Left Ventricle	0.335776
BTN3A2	ENSG00000186470	Brain - Cerebellum	-1.18004
BTN3A2	ENSG00000186470	Cells - Cultured fibroblasts	3.41705
BTN3A2	ENSG00000186470	Whole Blood	18.3663
BTN3A2	ENSG00000186470	Artery - Aorta	0.274383
BTN3A2	ENSG00000186470	Cells - EBV-transformed lymphocytes	23.6944
BTN3A2	ENSG00000186470	Pituitary	-0.1975
BTN3A2	ENSG00000186470	Brain - Frontal Cortex (BA9)	-1.26333
BTN3A2	ENSG00000186470	Brain - Caudate (basal ganglia)	-1.09342
BTN3A2	ENSG00000186470	Brain - Nucleus accumbens (basal ganglia)	-1.06788
BTN3A2	ENSG00000186470	Brain - Putamen (basal ganglia)	-1.04708
BTN3A2	ENSG00000186470	Brain - Hypothalamus	-0.790616
BTN3A2	ENSG00000186470	Brain - Spinal cord (cervical c-1)	-0.0642204
BTN3A2	ENSG00000186470	Brain - Hippocampus	-0.949141
BTN3A2	ENSG00000186470	Brain - Anterior cingulate cortex (BA24)	-1.18241
BTN3A2	ENSG00000186470	Ovary	1.05445
BTN3A2	ENSG00000186470	Brain - Cerebellar Hemisphere	-1.18672
BTN3A2	ENSG00000186470	Liver	1.06975
BTN3A2	ENSG00000186470	Brain - Substantia nigra	-0.503466
BTN3A2	ENSG00000186470	Kidney - Cortex	0.374875
BTN3A2	ENSG00000186470	Brain - Amygdala	-1.00977
BTN3A2	ENSG00000186470	Cervix - Ectocervix	0.879194
BTN3A2	ENSG00000186470	Fallopian Tube	0.531859
BTN3A2	ENSG00000186470	Cervix - Endocervix	0.686082
BTN3A2	ENSG00000186470	Bladder	0.0851828
BTN3A2	ENSG00000186470	Kidney - Medulla	-0.219601
NMB	ENSG00000197696	Adipose - Subcutaneous	9.18962
NMB	ENSG00000197696	Muscle - Skeletal	-0.70835
NMB	ENSG00000197696	Artery - Tibial	0.474349
NMB	ENSG00000197696	Artery - Coronary	1.75106
NMB	ENSG00000197696	Heart - Atrial Appendage	-0.419924
NMB	ENSG00000197696	Adipose - Visceral (Omentum)	10.3782
NMB	ENSG00000197696	Uterus	0.653162
NMB	ENSG00000197696	Vagina	-0.231382
NMB	ENSG00000197696	Breast - Mammary Tissue	3.99022
NMB	ENSG00000197696	Skin - Not Sun Exposed (Suprapubic)	-0.780621
NMB	ENSG00000197696	Minor Salivary Gland	-0.0782021
NMB	ENSG00000197696	Brain - Cortex	-0.617408
NMB	ENSG00000197696	Adrenal Gland	4.17023
NMB	ENSG00000197696	Thyroid	2.53218
NMB	ENSG00000197696	Lung	-0.43957
NMB	ENSG00000197696	Spleen	-0.743255
NMB	ENSG00000197696	Pancreas	0.608804
NMB	ENSG00000197696	Esophagus - Muscularis	-0.672251
NMB	ENSG00000197696	Esophagus - Mucosa	0.137456
NMB	ENSG00000197696	Esophagus - Gastroesophageal Junction	-0.296936
NMB	ENSG00000197696	Stomach	-0.352626
NMB	ENSG00000197696	Colon - Sigmoid	-0.122759
NMB	ENSG00000197696	Small Intestine - Terminal Ileum	-1.29144
NMB	ENSG00000197696	Colon - Transverse	-0.954672
NMB	ENSG00000197696	Prostate	-0.704961
NMB	ENSG00000197696	Testis	-0.924662
NMB	ENSG00000197696	Nerve - Tibial	2.32145
NMB	ENSG00000197696	Skin - Sun Exposed (Lower leg)	-0.684995
NMB	ENSG00000197696	Heart - Left Ventricle	-0.244485
NMB	ENSG00000197696	Brain - Cerebellum	-0.801231
NMB	ENSG00000197696	Cells - Cultured fibroblasts	2.85897
NMB	ENSG00000197696	Whole Blood	-0.0364819
NMB	ENSG00000197696	Artery - Aorta	1.63954
NMB	ENSG00000197696	Cells - EBV-transformed lymphocytes	-0.615136
NMB	ENSG00000197696	Pituitary	0.166395
NMB	ENSG00000197696	Brain - Frontal Cortex (BA9)	-0.668986
NMB	ENSG00000197696	Brain - Caudate (basal ganglia)	-0.567823
NMB	ENSG00000197696	Brain - Nucleus accumbens (basal ganglia)	-0.896173
NMB	ENSG00000197696	Brain - Putamen (basal ganglia)	0.20204
NMB	ENSG00000197696	Brain - Hypothalamus	3.20057
NMB	ENSG00000197696	Brain - Spinal cord (cervical c-1)	1.45396
NMB	ENSG00000197696	Brain - Hippocampus	1.70116
NMB	ENSG00000197696	Brain - Anterior cingulate cortex (BA24)	-0.491214
NMB	ENSG00000197696	Ovary	0.400301
NMB	ENSG00000197696	Brain - Cerebellar Hemisphere	-0.959071
NMB	ENSG00000197696	Liver	-1.08196
NMB	ENSG00000197696	Brain - Substantia nigra	1.49175
NMB	ENSG00000197696	Kidney - Cortex	0.46269
NMB	ENSG00000197696	Brain - Amygdala	0.0364819
NMB	ENSG00000197696	Cervix - Ectocervix	0.676731
NMB	ENSG00000197696	Fallopian Tube	0.324175
NMB	ENSG00000197696	Cervix - Endocervix	0.181569
NMB	ENSG00000197696	Bladder	0.378
NMB	ENSG00000197696	Kidney - Medulla	0.982773
